# Supplementary material for: Identification of conclusive association entities in biomedical articles
Source: J Biomed Semantics. 2019 Jan 7;10:1. doi: 10.1186/s13326-018-0194-9 (PMC6322258; doi:10.1186/s13326-018-0194-9)
Supplement: Supplementary file 1 — Biomedical articles that are employed as the experimental data. There are 60,507 articles, which amount to about 50% of the articles in CTD. Each article has a PubMed ID, followed by its CAEs (represented by their IDs in CTD and separated by ‘|’). CAEs of an article a are the specific entities involved in the associations that CTD experts curated based on the conclusive findings of a. (TXT 4849 kb) [file 13326_2018_194_MOESM1_ESM.txt]

21450970	|C007628|654|2335|4322|5468|7040|D013311|213|22915|D007674|D003921|
15695405	|C496879|207|3091|5594|5595|5599|6513|7422|C018021|
15010209	|C476756|4843|D008070|9020|4790|4792|5970|D008345|C025340|5594|5595|D009569|D017382|C113580|4214|D020149|
15683720	|C476756|6648|25828|D003609|D017382|
25633564	|C013759|57817|C025205|C516138|654|657|658|148738|3569|7036|7037|C052410|659|5045|D001058|C013407|D002166|D002193|C018021|D005576|D003676|D005047|C013531|D006493|C119620|D009534|D015739|D010208|C085746|C028632|C433985|D014750|
16603448	|C028098|596|D005472|D008113|
19013231	|C028098|1649|C012177|D020106|D000611|D001580|D019256|4616|23645|D002251|C022990|D003634|C017180|D004054|D008627|D016685|D012969|D013749|D014867|
11673748	|C013567|1565|D003647|D005473|D016666|D009661|D017374|D011802|D013034|D001714|D005221|D006973|D007024|D013610|D014202|D014987|D006261|D009325|D012735|
18359183	|C013567|1565|D000639|D003917|D003915|D003128|
20833157	|C554291|581|596|598|637|836|841|842|54205|56616|8772|355|356|142|331|C110772|C403754|D007938|
23845594	|C521487|207|3162|5594|5595|C093973|C027576|C432165|D008466|C093642|C009687|
16467107	|C418863|836|C056507|D008228|D003561|D008727|
19502547	|C025205|1636|203|10142|226|230|353322|665|768|847|54583|112398|1958|2023|2026|2068|2597|2878|3091|64344|29923|3098|3099|3554|3939|4193|4282|4879|51667|8974|5163|5165|5230|8985|5519|5723|5054|7037|7422|C026486|C006593|C002166|5213|D000585|C006703|C022921|D007464|100286470|2056|C018021|C026305|C048923|D015127|D008627|D010100|D011241|D012460|D014223|
1322109	|C025205|196|1543|C053486|C053487|D004492|D013749|
2160969	|C025205|196|D002104|D003035|D019815|D015032|
12604236	|C025205|1645|1646|8644|1109|C018156|C454687|D043582|D001553|C005522|C010092|D003975|D005439|D006034|D006589|D007213|D008095|D008472|D017258|D020113|D011278|D011280|D011374|C009413|C019106|D014580|
8573067	|C025205|1645|C053486|D002635|1646|D005439|D006589|D007052|D007213|D008095|D015237|C038291|D014580|
17680773	|C025205|351|C027290|C043669|C017518|C432165|C002478|C006686|C004357|D007464|D003300|4313|D004103|D007501|C078131|C002701|C020972|D015125|D015032|
19641517	|C025205|360|9308|942|3576|D000111|C093642|
17027983	|C025205|443|D004492|C437127|D015032|D017825|
15647486	|C025205|627|5594|5595|C093973|D019833|D009020|D009270|C009687|
19896525	|C025205|1543|D001564|1544|22059|C029892|C024555|C016837|
22659117	|C025205|3014|D015082|D003300|D002945|C032279|
19091749	|C025205|3091|C507553|1026|6513|7422|C000154|D010100|D012402|
9747510	|C025205|3162|D000111|D019256|D003513|D003609|D003676|D006861|D010100|C017947|
20888885	|C025205|3162|D000493|D019328|D003300|C007482|D005978|D007501|D009569|4843|7498|D020849|5608|C003959|
15328380	|C025205|5594|5595|C093973|C093323|3265|D006861|5599|D008353|D013498|C118515|C017967|
15057751	|C025205|4317|D004492|D002251|D008106|
20195827	|C025205|4318|D000255|C055162|C078131|C429533|C009687|
2157617	|C025205|2908|6667|C053486|D013749|196|
20674559	|C025205|6647|6648|D000111|D006861|D009599|D008545|
10364193	|C025205|6774|D019327|D003958|C020748|D019833|D006861|6772|6777|C029341|D014638|
8467489	|C025205|22059|D002104|D008628|D017669|D008670|
19896470	|C410128|2053|C046783|C107016|C046782|C524106|3569|5743|C040776|C022022|C050715|D001241|D015230|C060893|240|D008070|D015232|D007022|
19289568	|C046783|207|3732|1956|4830|D016593|581|596|836|1573|
19429816	|C046783|836|D004317|27063|847|1573|4625|D006331|D028361|
24472606	|C046783|2053|C046782|D008627|1543|1545|13088|13090|13094|13095|13097|13117|13119|170716|106648|70101|72054|4878|4879|D006332|D008630|
17993463	|C527346|27306|5730|5742|D007249|D028441|D008070|D009525|D005483|
1597467	|C049154|2908|D000450|D013196|D004958|C029415|C031710|C041706|D006854|C014674|D015735|D011374|C017947|
20840852	|C495657|1583|1586|1588|D008731|D007247|
9047321	|C495657|1544|1555|1565|1571|1576|D004958|C025004|D008731|D013739|
9714305	|C495657|1557|1576|D004958|C025004|D008731|
17949972	|C495657|2099|317734|317733|C404910|D004958|D008731|
25270620	|C024566|26154|100420505|283383|85365|9793|55783|1362|2921|27490|51901|27963|2115|5394|120114|91010|53822|339896|54815|2674|2707|2768|3162|15452|150084|169522|347240|83999|9079|5641|78999|619373|92667|4327|148932|4338|4351|23787|80762|81832|4988|56093|644139|9727|5878|5971|6101|10807|51714|2030|254122|6717|6760|26039|10963|127833|79838|8764|79201|286144|627110|64601|23339|55093|66107|387032|C0284…
25622337	|C037530|80045|4009|C034193|100302652|23081|C538818|56243|728431|57495|C019273|3295|C038090|8443|55532|C039674|23426|3141|84569|340024|23555|219578|C057349|5522|9898|C079389|64359|C027296|283461|C073225|23657|C027667|1728|2908|27246|C018855|200407|C054121|1012|124359|92737|9630|57496|5362|C015060|2159|169611|57526|9874|C023829|57699|2272|646324|10418|23660|C043377|200558|389400|57494|D016604|2201…
11141357	|C006718|196|1543|D001564|D009369|
17665671	|C006718|196|C026486|C042552|C034020|C030935|C027704|C022921|D001564|C031180|C007738|C041509|C041508|C031721|C031181|C030984|
3024361	|C006718|196|C034041|C026486|C021220|C053036|C047719|C035724|C046305|C021219|C031255|C029126|C046962|C034020|C030935|C041511|C041512|D001564|C006710|C031180|D015127|D008748|D010569|C031181|C056699|C030984|D013749|C520712|
17253728	|C006718|1543|C026486|1645|1544|1545|1728|C468646|C077646|C030935|C041511|C006703|C041512|D019324|C022921|2944|D001564|C006710|C031180|C041508|D008748|C501268|D013749|
21682298	|C532626|1128|C561237|C456520|C075257|D000544|D005767|D006945|D012798|D014839|D008569|
24085193	|C555019|1718|D002386|D003897|
24353929	|C449673|836|841|842|2941|C090942|C027576|C432165|D006861|D010269|C113580|
18041089	|C492909|581|3458|9612|4843|5468|5970|7124|C093124|4792|C457499|D008345|C025340|D009569|D026423|D020149|3553|
24856822	|C517113|9687|D004958|2099|C006780|C492482|D013629|
20869355	|C517113|8856|9970|C520322|C014713|C019273|C002462|C542223|C018855|C538777|C008745|C516284|C042291|C041594|C080417|D000732|C543008|C006780|D001962|D001979|D002084|C006862|D003022|C010092|D004155|D004319|C093230|D006589|D007093|D007654|D008139|C002684|D010632|D020113|D010636|C037850|C107773|C059514|D012293|C025906|D013267|D013730|C013713|D013944|C411671|D014320|D003920|D024821|D009765|
16461020	|C054400|259|347|733|3933|29991|5004|5730|C027132|3934|5047|D014212|5950|D014801|
23814014	|C003552|3290|D004958|D002229|3291|D003345|C059514|
20530721	|C049235|348|3949|D016718|D001241|C029166|D007213|C001803|D006949|D050171|D006937|
11595431	|C034008|5734|C092396|5731|C048491|5732|D015064|5733|C461399|C095324|D013276|D004381|D007213|
11095985	|C034008|5743|C048491|D002772|D003994|D005480|D015056|D007660|D008070|C080955|D015232|
9298541	|C034008|7124|C081039|C046926|C048491|C043867|D015064|D008070|D016595|D000527|D015232|
24296279	|C084012|2876|C511179|C027576|D000109|D016285|D005996|D030421|D015237|D017382|
8924612	|C084012|17748|4489|4609|D002104|D019256|
19513120	|C432747|2015|1269|7124|D004041|6347|D007249|D005234|D006943|D006946|
15821753	|C432747|1269|3586|3593|5594|5595|C093973|D008070|C110630|
22119709	|C432747|1269|C094023|D003092|D015431|D016264|
22127542	|C541120|196|405|9915|718|1543|2939|4489|5241|D004958|D019256|D015431|D006529|
23135549	|C541120|1543|2939|4489|1728|D019256|196|4502|D004997|
25586183	|C027356|3248|C571448|C025984|C026346|D004281|3553|3569|7124|D008070|D015232|
15858796	|C003582|1583|1584|1586|111785|D004997|
22796344	|C037914|3291|C003600|D002104|D003345|D003348|C056189|C063612|D004221|D004050|D005033|D006854|D008344|C020972|D013893|C011559|C030665|D015038|
21056033	|C447943|834|843|835|836|839|841|842|54205|7150|7153|D002166|D005047|D002286|D012510|D005472|
15597887	|C003600|367|D013196|D000735|D004958|D003633|D008044|D015741|D014204|C025643|
16835292	|C003600|403061|142683|373568|C041594|100712296|4512|4513|4514|D004958|10383|C006780|335|30255|C029892|2266|4882|D003993|4547|D004997|3329|D005485|D006854|D008777|D011441|279|93979|D014284|30516|D013974|D013629|801|10857|C025643|85416|
11944962	|C003600|2099|C041594|C105260|C016601|D004958|D004054|C025483|D004970|D004997|D015025|D019833|C016340|D013739|
23576437	|C561619|207|22926|836|9451|1965|2053|2081|3630|3643|7494|D004041|3309|23645|D010168|D019284|3725|D015430|
21383588	|C561619|1543|1545|1571|286904|286905|2053|3162|4878|4879|D001564|D006332|
18205319	|C034041|196|105387|1543|1545|C021220|C022032|C047719|C040143|C035724|C046305|C021219|C031255|C030935|D001551|7157|D015127|D013749|
17276409	|C519817|11255|C519816|D000647|D006930|D002211|D012601|
16153779	|C471568|4160|D009020|C103272|4159|D010146|
15691865	|C435044|207|6518|C085911|D005632|1950|C009687|
22936809	|C435044|836|3553|4312|4322|4318|5743|5970|23411|6714|C108123|C059514|1281|642658|64102|C009687|D007249|
18805481	|C435044|4313|C085911|C027576|207|6648|D017382|
10581206	|C402363|196|1543|C121407|405|C042881|1545|D002248|D015127|D013749|
19563207	|C402363|1545|C042881|C065011|C440850|C065012|C535034|C023626|C535035|C487850|1543|1544|C096666|C011512|D019324|D004958|C010574|D004970|C043562|C031721|C031181|C030984|C059514|
18508045	|C530925|796|6750|7124|7442|D002211|C071423|C468130|D008070|D001169|
18938155	|C534222|5173|5179|5443|C041269|D006930|D014750|
20134357	|C488795|6750|6751|D010862|D012640|
20562009	|C500162|6596|5617|C530802|3717|C524063|C095512|D011397|D011374|D019311|C522865|
25654323	|C046839|196|57491|1543|1545|C473650|C051412|C046838|C051452|C087667|C067940|C070055|C034559|C038890|C014211|C541132|C014024|C038372|C028451|C027309|C023035|D013749|
24472611	|C046839|1543|C051412|C051452|57491|1545|C038890|C014211|C023035|D013749|
16679348	|C046839|104045292|664714|C473650|C078219|C051412|C046838|C087667|C067940|C070055|C038890|C027309|C023035|D013749|
10401681	|C046839|6714|D003513|C001277|D013749|1956|
12850102	|C473650|196|C078219|C051412|C057584|C026486|C511295|C087667|C067940|C070055|C038890|C066841|C014211|C028451|C027309|C023035|C030935|C006703|D001572|C022921|D001564|C023386|D004147|C089796|C041508|D009281|C086401|C031181|D011078|C030984|C020806|D013749|
22813907	|C412791|1543|1544|C575652|D013749|D001284|
11337868	|C078219|140634|C046838|C057584|C051452|C038890|C014211|C023035|D013749|
15703265	|C078219|3479|5105|5562|D013749|
19107466	|C501656|3358|D002375|D006220|
19347958	|C501656|3358|C107820|C113896|3356|C079049|C103848|D006948|D009538|
15451042	|C093337|10280|C065310|D003042|D007859|D008569|D011297|D003687|
16553631	|C063159|627|D000111|D002104|D002118|D003620|D010100|C050950|D000860|
22031853	|C063159|3630|C038237|7222|7225|57113|C007517|D006861|D007811|7224|C097284|
20107083	|C063159|3952|C060229|C109986|C095512|3717|D002118|7220|7223|7224|C026659|D005439|D007811|C009687|
20164382	|C063159|10398|C070571|7082|D010100|59|4478|7408|
15183461	|C063159|4846|C070379|D002118|C007738|C041509|C031721|C022838|D011084|D011335|
11790108	|C014843|196|C030435|C034193|C510889|C508862|C080149|C509872|C523155|C025257|C552400|C060556|C116915|D015057|D000814|C030796|D001596|C006730|D010659|D013749|
15683734	|C014843|5321|D000111|D006861|D015655|C093642|C113580|
11046109	|C046838|196|1543|D013749|
18324785	|C046838|367|C028108|C021012|C521160|C004482|C033146|C032668|C054919|C029790|C572625|C042128|C038764|C002462|C012280|C087667|C067940|C035834|C070055|C054482|C027673|C052915|C038890|C078132|C044578|C030375|C541132|C081766|C102834|C029907|C091160|C029908|C010915|C014970|C006593|C055142|C018855|C029906|C023035|C029904|C074927|C540257|C105260|C029126|C046962|C000188|C083118|C034020|D001559|C027704|C0…
20819910	|C046838|1543|C014211|C023035|D013749|
24713691	|C057584|1543|1544|C038890|7276|54658|C014211|18669|5244|1244|8714|1397|1733|3458|3553|3569|10864|28253|7124|54578|D013749|3552|6567|6783|
19447902	|C051452|196|1543|C038890|C014211|C023035|C054923|D013749|
9707505	|C051452|196|1445|C000925|C011512|C001277|D013749|983|1019|1026|1956|3265|5594|6667|7157|D008679|D002583|
16929009	|C051452|374|D001572|D001564|D013749|196|1543|1544|1545|2069|
19041680	|C051452|1543|3567|C066841|D013749|
23674508	|C051452|1543|1544|1545|C087667|C070055|C038890|C023035|C008954|D013749|
8937476	|C051452|6714|C011512|196|D008748|D013749|
15699457	|C504897|183|C117975|D006973|
19435785	|C504897|8539|581|10018|638|330|332|663|84674|100506742|839|840|841|958|959|1149|1677|8772|55179|356|8739|3586|89884|4049|4055|4170|17948|4790|29108|56848|7124|8795|4982|7132|7133|8743|8742|7159|8626|7161|8717|7185|7187|9618|D020520|C524106|D004656|D006973|
21525939	|C463040|7494|C119324|C416282|1268|1269|C072553|D003609|C056507|C020972|C089032|D010190|
15996562	|C504317|3350|C509981|C090413|C443959|C092292|D002375|C480819|D006220|
22952646	|C009536|3576|5168|4318|5530|7124|C026942|C087594|C046412|C005563|C035377|C007068|D004121|C063302|D012406|D013739|D009361|D010190|D010195|
22276220	|C539551|10018|836|841|5747|D003300|2006|2033|2192|10516|2200|3091|3694|4015|5594|5595|7157|7422|C020809|D004646|
10927029	|C063087|490|1591|7421|C023850|D002117|D053565|D006934|
19109019	|C494034|135|D002375|D006220|
10092053	|C009947|1728|C032036|D002083|D001728|D056486|D002251|
17690111	|C026486|2|231|229|23600|345|467|761|1543|1544|1555|1889|2168|2194|2243|2266|2330|2539|2645|3091|3156|3479|3481|3484|4170|4493|45384|6319|12|6696|7305|7319|C041507|1026|1048|4680|1647|1316|7515|C006703|999|8332|8351|3320|5106|5184|6581|7018|7292|81671|D001564|581|824|1000|1356|1557|57817|4193|4314|4502|5111|6536|C041517|C007738|
18711122	|C026486|5825|8309|231|729230|1015|1366|1543|1544|1843|1962|3290|3397|3929|4199|1728|9818|26471|5207|22949|6236|3053|6566|4088|6696|6712|1831|22154|7357|C006703|55738|D001564|C041517|C007738|
3011254	|C026486|196|C014211|D013749|
21781905	|C026486|196|1543|C035834|C070055|C028451|C027309|C023035|C030935|C006703|C022921|D001564|C031180|C041508|
3005314	|C026486|196|C100101|C030935|D019324|D001564|D008748|D013749|
12371477	|C026486|196|C006703|C022921|D001564|C031180|C041508|D013749|
12117779	|C026486|196|1543|1545|C032668|C028451|1544|C100101|C030935|C006703|C026487|D001564|C031180|C041517|D015127|C477388|D008748|
6322977	|C026486|196|D001564|D008748|D013749|
11525907	|C026486|196|C044587|C006703|C027704|C022921|C006706|D001564|C031180|C016328|C041515|C041517|C041508|C501268|D013749|
20634293	|C026486|196|C014211|C511621|C028451|C023035|C091768|C546607|C011512|C030935|D019324|C022921|D005419|C027185|D013749|
25500124	|C026486|196|C529617|C035724|C047249|C021219|C006703|C110144|C027704|C022921|D001564|C006710|C046606|C031180|C007738|C041508|C519128|C065242|D001335|1026|1111|11200|7157|D009336|
10771140	|C026486|367|C030935|D001564|C031180|D015127|C007738|D015741|D013749|
16269432	|C026486|84938|598|602|1048|1356|1382|1528|1543|1544|1565|1571|1622|2064|57817|3156|3398|3479|3484|3958|4137|4792|4804|5111|5292|5893|5965|6513|7052|10537|7381|10493|81671|C006703|890|3065|8332|3157|D001564|10449|51|1373|1906|2194|2243|8351|3158|3251|3397|182|4170|693050|5578|45384|6581|6548|6696|10720|C041517|8312|1869|1647|3949|4288|5747|6319|C007738|
11408366	|C026486|1543|C030935|C006703|C022921|D001564|D019256|C017461|D008627|C017947|
11162773	|C026486|1543|1544|C030935|C006703|C022921|D001564|D019256|C017461|D008627|C017947|
25398514	|C026486|1543|7157|D001564|C041517|
8961944	|C026486|1543|1544|2052|C030935|C002615|D001564|C031180|D015127|D014239|
15606143	|C026486|1543|C002615|C100422|D001564|C041517|1544|1545|D015127|
11979591	|C026486|1543|100037071|C087203|C030935|C006703|C022921|D001564|D004958|C031180|C041508|D010616|D013749|
10190573	|C026486|1543|C042553|C030935|C006703|C022921|D001564|C023386|196|C031180|C041508|D011078|C008954|D011084|D013749|
17961608	|C026486|1543|1545|C440850|C006703|C100422|7157|D001564|C031180|C041516|C041517|C007738|D013749|D009336|
19358281	|C026486|1545|2254|C038890|C023035|C030935|C022921|D001564|C008954|D013749|D002289|
9403173	|C026486|2944|C110144|2950|C002615|C100422|D001564|D015123|C031180|D005978|
22579512	|C026486|8870|3956|10403|5053|389|7076|C030935|C022921|D001564|C031180|C041508|D008748|C031721|C031181|D011084|128|1645|51362|2729|2730|2936|2939|2940|2941|144983|4128|4129|8260|84844|84950|5682|5686|5689|5691|5693|5700|5701|5707|5710|6241|23450|100305297|6426|6432|
21809831	|C026486|7173|C035476|C047723|D001564|D012721|D003993|D019833|D008713|D008767|C076994|C025643|
14557274	|C543211|54658|54575|54577|54576|54600|C034890|C059354|C107497|C034889|C010078|C006457|C032186|D047310|D001564|C068337|C004541|D002211|C043561|D003375|D003474|C004742|D004642|D060754|D005054|D015025|C017875|C007768|C037032|D019833|C040920|C006552|D009637|C008548|C005273|C027329|D010693|C014758|D011794|D013943|
19594554	|C097949|655|4868|D011692|7040|D007674|D011507|
16367934	|C097949|6352|3576|3569|D008070|23643|
15331595	|C097949|1277|1591|5594|5595|6256|7421|C113580|5604|5605|
16059639	|C097949|5469|7421|C408047|10499|C040488|D019319|1387|
10638776	|C097949|5741|5744|D002738|3569|7124|D053565|D006934|D004002|D002117|
1332906	|C078328|196|C078329|C014211|D004958|3479|D013749|D013936|
14702633	|C015699|1869|2099|D004958|C100805|581|598|1870|5925|5934|
20195699	|C478160|891|595|983|1017|1019|1021|1026|D002945|
21908651	|C025603|19|4035|D002211|348|5566|7442|C071423|D002784|D016572|D004041|C057416|C024353|D014280|D050197|
12606818	|C025603|183|C007517|836|D006861|D009569|D030421|D011433|D013481|7040|D009336|
21443188	|C025603|1385|1387|3162|4780|C018855|2944|D002118|D002122|D004533|D009369|
9650640	|C025603|2353|5155|C093973|D019256|5594|D003513|D015759|D013755|
17027146	|C025603|2688|41202|42424|D019256|5594|1432|5595|5599|100135887|D019833|D019284|
19371603	|C025603|4318|D014013|D000111|D000171|D000493|D010117|
17419808	|C025603|10398|C056165|C070571|D010100|D001929|
24752504	|C025603|142|C078765|D017382|
22194894	|C025603|6343|D003078|C081021|C063509|C113580|D014580|6522|C009687|D008105|
18198219	|C070379|116|51714|D002118|D003994|C063509|C022838|D019284|
15550506	|C070379|148|C060229|C465664|C093973|5594|5595|C085911|C090942|C014282|D005947|D010656|D011224|
21544200	|C070379|207|836|1978|5594|1432|5595|5599|5601|2475|142|6198|D002104|D019256|6194|D004533|D014268|
11340305	|C070379|213|6347|D000584|D008070|D012964|D010042|
22079160	|C070379|627|D005680|C017180|D009118|D009529|D001498|D016559|C113580|
21933187	|C070379|815|C109986|C432165|5594|5595|5599|D002104|1978|6198|D019256|207|1432|C072105|D020123|C113580|D007859|D020734|D011654|
19442655	|C070379|100506742|836|1649|D002104|842|54205|
18850067	|C070379|836|842|5594|5595|142|C093973|D019256|
15799720	|C070379|836|841|356|4775|C110772|C403753|D016572|C007517|14103|D004317|842|2876|6648|D006861|D015759|C429015|C429014|
16679317	|C070379|6346|1543|C109986|C091768|C011512|D001564|196|C059514|D013749|
18791180	|C070379|999|D000111|D002104|5743|D019256|5663|D000001|D006861|C419410|C050950|D064420|
23876460	|C070379|1000|5594|5595|C120227|D000111|D019256|5604|5599|5601|23385|C419410|C113580|D018450|D009362|
18450646	|C070379|1138|1139|C090942|C489251|2624|C098872|1136|1141|D002038|C081021|C063302|C054474|D008464|D009538|D014028|C113580|D002294|
18346843	|C070379|1437|C060229|C070515|D020126|D003078|D003571|C067311|D004533|C006552|5594|5595|D008985|D015739|D011794|C113580|
17000667	|C070379|3576|C465664|C093973|C070515|D000001|D002118|D003474|D015759|D009496|2353|8061|3726|4790|5970|C064758|C113580|
22119045	|C070379|3576|3553|5594|5595|D008070|D009538|D014403|C113580|
15528384	|C070379|3576|5319|C093973|D002118|D003907|D004533|D008070|C020972|D012460|
17129690	|C070379|3576|7124|C119531|D012368|D020122|D014700|C017967|
11959854	|C070379|1543|C109986|D001564|D002118|C026209|196|C059514|
18755850	|C070379|1543|C109986|C011512|D001564|196|C072105|C458525|8536|3576|1545|3695|D013749|C017967|
18089838	|C070379|1543|C109986|C072105|196|57491|6346|3576|1545|3553|3695|D013749|C017967|
19853001	|C070379|1543|C511621|196|C071423|D008748|C028632|8536|D013749|C017967|
23298284	|C070379|1543|C109986|D002118|C072105|C069276|6714|D013749|26084|405|6311|25776|11135|983|23258|5977|51155|24137|1432|65108|9862|92140|4686|7936|8575|23637|5939|26168|10155|23190|677|C017967|
25950987	|C070379|1649|7184|3309|C587734|468|22926|100506742|836|842|9451|1965|2081|7494|D000111|D061945|C496827|
24802810	|C070379|1649|3309|D000111|C031655|1965|2475|C005466|31|207|596|8678|595|896|898|1019|1026|1027|9451|1978|2081|6198|
15685554	|C070379|1906|2697|C072553|C070515|D002251|C072247|1909|C077420|1910|D003907|C057354|D014284|D013755|D002762|
19720122	|C070379|355|356|C090942|1386|D000111|D016718|581|596|598|637|836|841|842|54205|8772|2353|3725|5604|
11353138	|C070379|2353|3725|4609|C093973|D019256|847|D003609|C064758|D002104|D009369|
7564105	|C070379|2353|D019256|1958|3725|4609|D019307|
19887573	|C070379|1647|3725|5599|5601|22059|C432165|D019256|9131|596|598|599|637|841|847|56616|2021|C121565|
18508907	|C070379|3269|C087869|8536|1385|D016593|C017967|
25324550	|C070379|3309|7494|D000841|D017632|22926|1649|5611|7184|7040|D019284|D014415|D055370|D001195|
18758753	|C070379|3357|5594|5595|C070515|D002118|D005473|1956|2353|2354|C092756|C078131|C101044|C113580|
19281832	|C070379|3553|7412|C060229|5578|6714|C434003|2033|5970|C108123|653361|C056165|D000111|C031938|C007517|C054597|C081021|C063302|D017382|C012589|
12709020	|C070379|3565|C006780|4775|D015759|D009568|C025256|D016559|D013755|D019284|
24631921	|C070379|3569|4843|C060229|C093973|C085911|C090942|C056165|C432165|C070515|C056189|207|1536|5970|7124|C059514|C009687|
10780946	|C070379|16333|3952|D000255|D002118|D003847|D003981|D005632|D005947|C022838|D019289|
21647420	|C070379|3791|C085911|7422|D002118|D003345|2475|23413|2908|5728|D015735|D012559|
11858940	|C070379|5604|5595|C093973|D019256|2353|4609|C113580|
16251475	|C070379|5594|5595|C093973|4318|D000111|D006710|D005492|D019833|C081021|D037342|D015240|D019311|D013755|D019284|C113580|
15355987	|C070379|5594|5595|C060229|C093973|C063302|C072105|C113580|C009687|207|D019287|
15072920	|C070379|5594|5595|C085911|C412373|D004958|D004054|D009761|
23774672	|C070379|5599|5601|C049639|D005909|D009336|D009362|
15254339	|C070379|5599|5601|C432165|836|D002104|5594|5595|D004533|D009336|
10696784	|C070379|5599|5601|D019256|D008627|3725|
11551972	|C070379|17748|C093973|5594|C085911|D000841|C070515|D019256|D001728|D019833|D019307|D006861|C064758|D018038|D013755|C009687|C016837|4520|
10646848	|C070379|10397|C018021|2597|3091|D003609|C022838|D010100|
23583884	|C070379|4792|5321|5743|5970|7124|D009543|D013749|196|
21981408	|C070379|4803|D002118|D002125|D008278|D010070|2596|C030110|D009410|D010523|D009369|
20712533	|C070379|50508|D002211|4843|100169685|5743|6772|7124|7442|C071423|D002945|C031291|D017382|D034381|D007249|
16291515	|C070379|5321|C081565|D020122|C058819|C081021|D037342|D014810|
14516795	|C070379|6198|C093973|5594|5595|C085911|D000111|C015001|847|D004533|D020123|C009687|
20736509	|C070379|6863|C060229|C109986|D000255|D001553|D002118|C073361|D007213|D015544|D019311|D019284|C059141|C017967|
16716901	|C070379|7082|D020122|5578|D003994|C081021|D019307|D019311|
17369293	|C070379|7124|D020122|D014700|C017967|
19497322	|C461261|1813|1814|D001058|D020329|C062865|D001418|D002220|D016291|C040029|D006246|D012978|D008094|D009118|D010622|D011324|D011433|C065286|D014635|
19374849	|C017139|3091|D000111|C018021|C042986|D019803|C077304|D010100|7422|
15070698	|C472829|836|841|842|56616|3569|D000069286|D009101|C116817|
18617210	|C472829|2729|1728|C020326|4363|1244|10257|3162|4780|D007674|
19371629	|C472829|2729|3162|4780|1728|D000082|D056486|
21361338	|C472829|3162|3458|3551|3716|4843|D009569|C531972|9817|1728|D008114|D009369|D016604|D000348|C445068|D007674|D008175|C017963|
20605904	|C472829|4780|D002945|1244|10257|2729|3162|1728|5970|D064420|D007674|
24675090	|C472829|4780|D016604|2940|
23056183	|C472829|1728|C018855|D000082|4780|D001397|D001564|D002104|D016264|D004178|D012906|
23027684	|C587370|3569|4843|5743|D008070|3553|7124|
21920952	|C039411|3576|C029639|C055802|C046029|C027563|C029728|D000111|C551429|D001548|C035851|D001585|C047757|C005563|C012843|C020722|C007076|C014476|C007379|D004137|C031234|D005054|C007836|D006037|C036643|D008070|C022838|C029938|C043103|D013893|C100058|
23445166	|C039411|3162|7296|C027563|C029728|3627|112744|1728|D001548|C005563|C020722|D004139|207|D005054|D006037|C036643|D008070|C029938|D010081|D012967|D013893|
24375616	|C517232|367|283358|596|836|841|1543|56616|1786|1788|2099|2100|2940|3553|396495|3936|5743|5970|25830|391365|7067|7068|7157|9325|7253|7276|331|D004958|D014284|D013974|D013739|
12388831	|C028328|2938|D016604|2940|221357|C006426|C007164|D004137|D004976|
21876218	|C028328|100379158|100379159|100379160|2939|2940|2941|D016604|664714|678669|C006426|C007164|D004137|D004976|
8617999	|C044297|6698|D013755|D002294|D010212|
21558026	|C068543|2034|2056|57817|3091|5163|6513|7422|C018021|C044919|D003676|
15677497	|D014013|183|3717|C011775|C056165|D005947|D012402|D000068756|
12130563	|D014013|183|C007175|D002258|D005947|847|D006861|C097284|D012402|C093642|D013654|D013804|
15509775	|D014013|468|836|842|1649|D000069286|9531|100506742|835|79094|2919|3576|9909|3337|9451|4616|3162|3304|3309|3310|3311|23645|6223|D002294|D006258|
17395010	|D014013|596|2919|4790|5970|C471109|D000111|1147|3551|
22648416	|D014013|999|2335|3091|D000111|D000493|C014347|C022838|847|27035|6615|6591|6648|C029938|D012402|C017947|
16919916	|D014013|2920|D000111|C044101|1432|4790|4792|5970|7124|D010269|C093642|
20934533	|D014013|3162|C056165|D000111|D015082|D019328|4780|D019256|5447|D003676|C007517|D004976|C020748|D005978|
22564156	|D014013|3162|4780|D000111|D003676|D015032|
14975446	|D014013|3315|5594|5595|C093973|D006861|3265|5599|5601|5159|5580|5894|6648|6714|D017382|D013481|
16488514	|D014013|3458|4843|7124|C432165|D005609|D008070|5594|5595|4792|D008345|D009569|C093642|C113580|
12009774	|D014013|3458|641287|3569|D000111|C025340|2670|D008345|D020149|
14678967	|D014013|11009|C120943|D000111|C006632|D001865|D016572|C037850|D011471|
19647729	|D014013|5594|5595|D047310|836|840|D017382|
11006124	|D014013|10397|D002248|C018021|D003676|D010100|
22488045	|D014013|4780|5970|C434003|3162|3569|C432165|C006632|6347|7422|C093642|D008063|C113580|
23788629	|D014013|4846|D008070|3162|D009532|207|D052638|6347|3569|7124|
22872702	|D014013|5071|D000111|D002258|11315|65018|D006861|D015655|D012402|D014634|
25787151	|D014013|5071|D006861|D007654|26574|8754|301|572|839|847|54205|13067|1843|8061|3329|5599|653361|5516|10935|10193|8877|6772|C001803|
21439370	|D014013|387|C063007|1277|1278|D010100|C108830|D011658|D005355|
19168439	|D014013|6464|C044295|C085911|2309|C070515|C059041|D004317|836|C081021|D006861|5580|D009638|1956|5581|6648|D011224|D015237|D017382|D013755|C101044|C113580|D006332|
11163763	|D014013|6667|7040|D006861|C090577|
19784758	|C063609|241|248|598|885|1230|915|974|83716|23576|2027|2678|94235|2869|7850|3556|3581|3728|27040|1241|4318|4843|8829|6039|24984|9021|6430|6489|7051|D000082|249|942|381809|3101|27306|3303|D002251|9568|2570|7078|D008294|43|120|5023|D008743|2812|6768|D009578|D010278|D013853|D008107|D020258|
12871208	|C051388|5444|C017251|C030601|D001205|D002118|D019327|C049811|C020748|D006861|D019787|D019301|C008757|
15104111	|C051388|5444|C030345|D001205|847|D003300|D006997|D019301|D013438|
10798712	|C032041|3265|7157|D003300|C032727|
14556232	|C039737|147|6531|D003913|D003042|D006948|C451723|
19162173	|C049325|2|5244|5825|84945|30|36|39|47|10965|2182|51703|23266|136|141|147|152|54812|375790|23287|11607|189|199|50808|9590|10270|10327|105387|6718|8574|22977|212|213|214|216|10840|144245|262|51479|301|306|307|308|1175|26985|322|325|328|348|351|363|343|382|400|26225|151188|10095|11872|427|85300|11101|481|483|487|488|27032|539|537|51382|552|51582|9774|627|8678|10282|665|10380|79184|686|694|10438|713…
19168568	|C049325|22977|C005399|C098408|D016604|D056486|
15302862	|C049325|212|635|12350|79174|13117|13118|13119|9420|1717|595061|2194|2224|2690|2739|3284|15496|3309|3422|9817|3977|66116|4780|50814|5935|6281|10484|100049379|53315|8848|7276|10381|C430898|604|1733|1956|2645|15122|15129|5004|7280|C006253|225|2180|12269|733|735|80777|13107|23474|2356|57678|14869|17837|5890|57035|6291|10280|10430|22154|C423915|382053|3626|17194|51734|29966|68728|
18367636	|C049325|847|2729|2936|2938|2944|4780|1728|D000171|D019256|D006861|C002385|
15375163	|C049325|7203|10574|51726|4189|8663|8664|3646|3692|51303|2289|2935|3320|3326|7184|5479|5682|5683|5685|5686|5687|5688|5689|5690|5691|5692|5693|5694|5700|5701|5706|10213|5711|5713|5714|3093|9097|D002104|5465|D002251|D010269|C006253|225|5825|30|33|34|11332|51|2180|51703|115|337|116519|55937|10425|908|972|1376|1384|13086|13107|13112|13117|13119|9420|3300|1891|1632|10455|1962|54898|2052|2053|2194|2280…
7563217	|C049325|1429|D001554|D006402|
22495766	|C049325|2729|2730|2946|3162|4780|1728|5052|10935|22166|25828|7296|10587|D006861|
7568053	|C049325|2938|C018855|C025383|D004112|D008627|C029341|C017947|C016766|D013755|
8612205	|C049325|3162|C018855|C025383|C031403|D004112|D008627|C029341|C017947|
8951341	|C007606|2952|C057269|D016604|2953|C015700|2052|2939|C005465|2944|2946|C012771|2940|221357|D001583|C029899|D013241|D013844|D014230|
12538810	|C021201|5742|5743|C081914|C047254|C047532|D000082|D016718|D019817|D019377|D006861|C448299|D008345|C038654|C038291|D012980|
20933508	|C008033|5742|D016718|C517830|240|9536|5743|D000068579|D007213|C060893|D015232|D013929|D007249|D010998|D002351|
12604204	|C031263|128|D005557|
19717637	|C002448|19|9619|335|D002994|D005905|C502028|C059514|C423915|
19100751	|C002448|1139|D000109|D002038|D007859|D008569|D012601|
16996477	|C002448|1277|3952|5594|5595|C093973|D012436|D006861|C093642|D024483|
15213358	|C058895|3350|D008694|3358|D008803|D006948|D008719|D008784|D017294|
10764922	|C058895|3350|C018406|3351|3358|C066169|3356|D002928|D003042|D007650|D008711|D008719|D008803|C034177|D012640|
8931739	|C021220|3558|C021219|D015127|
22590628	|C420062|2353|3061|D009020|D009270|D013375|D009021|
16357203	|C420062|3061|3060|D019970|
19656173	|C420062|3061|D044005|3062|D013375|D003042|D019970|
20667500	|C420062|3061|D013375|D009020|D009021|
21997482	|C040756|847|3576|3162|5743|D006861|
1370456	|C040756|1429|C005399|D016227|D009249|D001728|D004228|D005033|D006861|C005134|D009582|D015086|
23724284	|C040756|3576|C053036|C016614|C032668|C019499|C048317|C117220|C024836|C035986|C005399|C042552|C042553|D000535|D000880|C006703|C002615|C022921|D001564|C004532|C027561|D002857|D003300|D003993|D004051|C007379|C007738|D007501|D009532|D052638|D010569|D010984|D001335|D015032|
10661898	|C040756|2944|D006861|D013481|
19303893	|C040756|4780|D000171|C031403|D019328|D019256|D002330|D002699|C007164|D003958|D002945|D004137|D004317|D004976|D005978|D006861|D008627|C017947|C016766|2729|2730|2936|2941|2944|2950|1728|7296|D024483|C016837|
20932822	|C040756|4780|C063002|C018855|C029915|D000171|C004471|C031403|D019328|D020122|D019256|D002699|C017133|C007164|D002945|D006873|D004976|C043180|D008466|D008741|D010545|C497968|D011420|C017947|C016766|2729|2730|2938|2944|2950|1728|D024483|
19399481	|C040756|6869|6865|7442|D002211|C073839|D001335|D004487|
21591660	|C040756|8989|C031763|C016614|C056559|C024896|D000171|D001554|D060729|D005557|C031927|C027029|D001335|D024483|
22009531	|C554292|6648|6667|22059|D015127|D012878|D002471|D009362|
25596134	|C576882|10058|8714|9619|63874|2180|107|375790|196|84883|50808|226|259|51129|10564|9639|440|467|468|587|8553|90427|664|901|1021|1026|91012|134147|1690|1491|1075|1544|1545|54541|57647|4189|23268|91039|57634|2058|50527|2170|125228|56204|355|84085|2235|2268|23710|1647|2729|2730|9518|2805|2936|3162|3309|10553|3376|3482|55540|23479|3688|9817|3909|29995|4097|4193|4199|4327|9242|10135|4677|4739|4780|481…
17727797	|C519880|7498|D002251|C025399|D013853|
21094227	|C034832|2920|D004009|3565|D056486|
16256979	|C034832|11251|C097240|C532725|D002118|D015230|D007213|C063119|6915|
12721327	|C034832|11251|C097240|D015230|D007213|
15528449	|C034832|11251|C030669|5729|C058848|D007213|C063119|C045749|6915|
25619643	|C036808|22949|C025087|C008228|C011008|C026346|C026528|D000447|D004008|D005279|D007052|D007213|D007659|D009544|C012655|C100006|
16411761	|C509503|6121|C509502|D012172|D015474|D008268|
18573265	|C503102|7054|D015632|D000544|D009422|D010300|
11907181	|C404207|3350|10280|D000109|C083832|D007859|D008569|D012601|
20674558	|C552420|581|596|637|836|841|842|54205|142|8797|8795|D000111|C110772|C403753|C403754|D006528|
17292621	|C522246|351|5742|C522245|7071|3895|D005480|D003643|
25575267	|C419153|84519|338351|79647|139285|146712|90427|84280|9854|83692|56882|64377|25927|83716|27147|23220|8894|2107|51447|2846|84967|4057|5604|388815|17940|10762|201626|113791|11232|84919|9989|51450|31818|23076|23410|9057|11346|7067|92703|140739|55813|69234|C558048|9133|3491|3625|9021|10628|C404910|D004958|9212|891|1026|90990|4682|6097|6659|6776|C006780|D004054|D004964|
22114114	|C419153|366|D004958|D005990|D008627|D013311|D014867|D003924|
12399409	|C419153|718|2099|3487|5241|D004958|2100|4502|D004997|
20219890	|C419153|595|4609|D004958|2099|3725|D019256|898|1017|1019|1026|1509|C070081|
23071688	|C419153|7913|C524478|D004958|2099|4609|C070081|D015741|D011374|D013629|
15585566	|C419153|1718|2099|D004958|7015|C492519|2100|D020849|D020845|
17109907	|C419153|50846|2735|3549|7026|5727|C492519|D004997|C070081|
25106122	|C419153|2099|317734|317733|C524478|C035476|2100|C486182|C556295|C111068|C105260|C016601|C519808|D004958|C006780|C478102|D004964|D004970|D004997|D015025|C070081|D019833|C083152|D020849|C028226|C029659|D015029|
15207704	|C419153|2099|2100|C072553|D004958|196|D003513|D013749|
18354059	|C419153|2099|D004958|50|54205|D017382|D013481|
17935960	|C419153|2099|C041525|2100|D004958|C492519|C070081|D028321|C059514|C431126|
21543282	|C419153|2099|C019273|5468|C022776|5467|C457499|C038864|6256|C520164|C016601|C068073|D001507|2908|D004958|D001623|D002784|7376|C039671|D003345|367|D017373|D003613|D003907|D004054|C495944|D005485|C479979|C120099|D006854|D019326|D008095|9971|7421|D015735|C021277|D011374|D020849|D015474|D013629|C423915|D014212|D014221|D014285|7068|C057693|
18446233	|C419153|2099|16334|5594|5595|D004958|C006780|C070081|D005947|
15236189	|C419153|2099|D004958|C492519|2100|C070081|D013629|D042882|
21813366	|C419153|2099|2353|2852|C517943|C093973|1385|5925|C568862|D004958|C006780|C070081|D037342|C101044|
22257560	|C419153|2099|5731|5732|5733|5734|5737|C486182|2100|D004958|D011374|
22104698	|C419153|2099|5617|C486182|2100|D004958|C059514|896|5925|D015175|
21127968	|C419153|2099|3552|3553|5743|7124|D004958|2100|C492519|D008070|581|596|823|831|
15615701	|C419153|2099|5594|5595|4846|C093973|C120076|C412373|D004958|5604|6714|C492519|2100|C070081|C092152|C059514|C101044|
17088409	|C419153|2099|C486182|2100|C119737|D019584|D004958|
17133264	|C419153|2099|C492519|2100|C074283|D019970|D004967|
18559275	|C419153|2099|C070081|2100|D020845|D000639|D006930|D002211|C040029|D009020|D010656|C016767|
18644836	|C419153|2099|D004958|2100|C492519|
21484412	|C419153|2099|9314|C085911|D004958|4288|6648|C492519|2100|C070081|C009687|
22070562	|C419153|2099|2100|7385|D004958|4714|25824|6648|C492519|4512|
23526725	|C419153|2099|D003375|2100|6648|C004742|C492519|C070081|D019833|C040920|C006552|C059514|
18511507	|C419153|2488|C524478|1387|1583|2099|111785|8648|10891|7040|D004958|C070081|D011374|
23184660	|C419153|3172|D004958|70|3170|C006780|D004964|C070081|D020849|
19442818	|C419153|3814|C006780|C074283|
20678512	|C419153|27074|C029861|C041594|D004958|C006780|11057|6868|55326|23287|25909|91369|9907|83464|80830|367|377|9181|56938|25842|8623|440|23245|468|9474|2647|23271|833|875|54520|57820|595|960|1054|9702|8837|79094|1154|7123|1374|90993|51379|1454|56474|8065|1528|1540|64421|9188|27042|22839|1825|1830|53905|1783|1956|112398|23741|8894|2058|11160|2099|51466|2260|2297|1112|8880|92579|2568|1647|2618|54438|10…
20962025	|C419153|5594|5595|6648|C486182|C433928|C070081|D005947|
20870566	|C419153|5594|5595|C486182|C042291|C041594|C080417|C099327|D004958|C006780|D004964|D004970|
22105178	|C419153|4899|C016601|7019|D004958|C492519|C070081|D020849|C059514|D001335|
24465521	|C419153|6648|C524478|C486182|C556295|D004958|5600|D010100|C093642|
16690804	|C419153|7366|D013196|D004958|D003513|C070081|D019833|
22445810	|C419153|7481|54361|D004054|7477|C070081|D018262|D005831|D011297|D014625|
23382840	|C489138|7015|C090942|C432165|D017879|5594|5595|C093642|C113580|D008113|
18846037	|C534147|1269|C094023|D017239|D006930|
22414680	|C422565|6783|C041594|D047310|D004958|5241|C006780|D004054|251|50486|D015735|1356|9249|2681|400746|5292|10125|6578|D011374|
21771643	|C524478|9915|C006780|C027561|C016340|
18677558	|C524478|2099|D004958|5241|7031|C056516|374|C070081|
23170834	|C524478|2099|C070081|2932|4792|D008070|596|637|836|841|842|6347|355|3383|3458|3586|3553|3569|4843|4846|142|5970|7099|7124|7132|22059|7412|C072936|C009687|D009202|D019446|D018487|
25723814	|C524478|2099|C486182|6262|C556295|5350|C543008|D017180|D018879|C006780|D007545|
21278053	|C524478|2099|5594|5595|C062865|C556295|2100|C568862|2852|D004958|C023888|D004026|D016291|D004726|C070081|D001556|C022961|
25738436	|C524478|3553|3569|5970|7124|C070081|D008070|836|4792|C072936|2099|
11397402	|C031763|3265|3845|D002737|C005059|C009536|D013274|C023891|C047777|C051950|C016369|C050660|C105430|D004006|C004312|
9736758	|C065734|1137|3359|C045918|C042253|C004712|D004298|D012701|D014403|
21402137	|C015068|1576|8856|D000661|D003024|D003975|D007654|D018817|266682|D010672|D011285|D012293|D018967|C016766|
21414306	|C015068|3357|3358|C085131|5742|C092430|C012655|5743|C008846|3359|C094868|D013134|3356|D000496|D003921|
10541732	|C015068|3358|C014896|D003042|D012640|
17000009	|C015068|3358|5617|D015283|6532|D002997|D003042|D001008|D000437|D010554|D013375|
12527476	|C015068|23236|D000525|D002065|D003891|D005473|D010624|D001008|D003866|
9598218	|C015068|5617|D005277|D019970|D003042|
16632523	|C031338|1576|8856|6256|C031390|C103303|D019207|D017313|C015329|D015474|D012293|D014212|
24333398	|C033489|948|2194|3156|5465|6720|D006529|D006949|
12558164	|C042146|2099|C018511|D004958|
18795164	|C000948|196|D004958|2099|D012433|6261|D013739|367|D013749|C009540|D014260|
20832391	|C532657|196|207|208|8536|C072105|D013749|
21703327	|C079393|468|1649|C063002|9451|1965|D000171|D006861|847|C002385|C520507|D014028|D014215|D014527|
14607919	|C079393|940|C504876|C512236|D002118|D006861|4842|4846|C097284|D009569|D017382|
20971099	|C079393|8743|C010643|D000111|C425644|C097284|D010936|581|596|598|637|332|836|841|842|54205|7157|D026361|D017382|
11682029	|C038983|59|1277|7077|D004121|D013853|D008106|
11961005	|C038983|213|6347|4790|5970|C070515|C058819|C007517|D006861|C020972|
17035936	|C038983|328|1026|5423|7157|22059|D011692|D005923|D011507|
23384965	|C038983|581|599|2353|3162|3569|17748|17750|4780|7124|D002945|D058186|
18992762	|C038983|581|3162|3329|D002945|
22692000	|C038983|836|842|D000111|D002104|841|
22033380	|C038983|841|D003022|836|847|355|2805|2875|3783|7001|6609|D007099|C008261|C065299|
17529908	|C038983|6347|D000111|D004121|3576|D006861|D008070|6348|6351|3627|3569|
14576080	|C038983|6347|7124|C044919|D004121|C007517|D017382|5879|
10495789	|C038983|6352|3383|7124|C056165|D000111|D015124|D005576|D003907|D015232|C020972|D017382|C019107|
9689591	|C038983|1158|D000111|D004317|D006861|847|
10645887	|C038983|1437|C093973|D000111|D003513|D015638|D003609|D019833|D052638|5594|5595|C066229|C093642|D053260|D001335|
11752025	|C038983|1437|3553|D009243|D003609|D008070|D017382|D013755|D013859|
16091123	|C038983|3576|7124|C093973|5594|5595|C058819|5578|D017382|847|C093642|D013755|
12684229	|C038983|3576|355|356|7124|D002945|
11603923	|C038983|1906|D006861|847|5594|5595|D017382|
9357851	|C038983|1906|D003676|D006861|847|
10843967	|C038983|1991|4586|D017382|
11919081	|C038983|1991|4586|D003676|D017382|
7635938	|C038983|1839|D008627|D017382|C019107|D058186|D015427|
15701814	|C038983|3162|7124|D002945|1386|6347|3383|3553|7040|7132|7133|C093642|
11592956	|C038983|3162|D000111|D019256|D008353|D012965|D014508|C060750|
12420312	|C038983|3162|D000111|C018824|D000643|546|581|595|1019|1026|1312|2107|3096|3190|3313|3329|10525|5604|5605|4193|5062|5111|10728|6118|6648|6767|7320|D002084|D005978|D008550|D013654|D000641|D006501|
16899518	|C038983|10855|D006497|C070967|D004317|D009401|D011507|
9851740	|C038983|3553|7124|D003676|C024555|D008070|
7695923	|C038983|3553|D000493|7124|D017382|7498|
10640773	|C038983|4586|C093973|5594|5595|D000111|1956|D004121|D006861|C101044|
24631677	|C038983|5110|D000111|D004298|D006861|D012402|
17084486	|C038983|5578|5743|C085911|C432165|C072553|C070515|D008070|3458|C025340|D015232|5742|D017382|C093642|C113580|D008345|D019636|
20800666	|C038983|5578|D005947|C016837|
25817889	|C038983|6558|D002034|D006861|C002385|D008345|847|C097284|C110881|C001803|D020002|D014527|D014810|
12738685	|C038983|6863|D008070|4311|
15795323	|C038983|7124|C093973|C056165|D000111|D008070|1536|5594|1432|5595|C093642|C001803|
9870925	|C038983|7132|C058819|D004121|D006861|847|C423012|D013755|
17240030	|C037413|207|572|598|637|836|841|1543|5599|22059|C033310|C032668|5594|5595|D001564|D001335|596|
12107646	|C037413|1543|C033309|C033310|C004482|1545|C049030|1544|C033643|C100101|C034699|C035986|C038954|D001551|D001564|C031180|C007738|D008748|D013749|
18727925	|C051360|134|C090034|140|C018021|
23437309	|C051360|134|C001789|2030|D000241|4907|C008436|D010100|953|2056|9123|6513|7422|C032114|D009410|D020244|D002546|
10677590	|C051360|134|D005990|D008627|D058186|
11311893	|C051360|134|C058394|D010862|D012640|
15641640	|C051360|134|C081320|135|D004205|140|D064420|D007022|D018754|D000639|
18313046	|C051360|134|C057837|D003562|135|D014529|C097270|D007022|D001919|
10401785	|C051360|134|D002110|C048599|D012640|D013806|
11023991	|C051360|134|C057837|135|D000241|3586|3593|7124|D008070|5594|5595|
11292391	|C051360|134|C048599|D000241|D001145|
15849377	|C051360|134|C061282|135|C057837|D006948|D002110|D019830|D007649|
15987273	|C051360|134|C061282|135|C057837|C110041|140|C047235|D013226|D009410|D010862|D004195|D004833|
18594798	|C051360|134|C534887|135|C111599|D001480|D002375|D002110|D006220|
8246158	|C051360|134|C058394|D012640|C017069|D007538|C034818|D010433|
9218695	|C051360|134|C028322|C061282|D002375|C057837|D015762|D006220|C047235|C024311|
22613216	|C051360|11188|D002110|C062597|D000431|135|C043482|D007022|D013610|D005990|D058186|
17460149	|C050232|3757|C010739|C012134|10280|C107044|D001145|D010656|
10946007	|C038649|847|C024348|D006861|D019787|
20865247	|C082486|4314|7124|7422|C105832|1543|5743|D003634|C008661|D013749|C403304|
11406566	|C024348|246|C040048|C080955|D013467|D004938|
22923490	|C003218|5277|D001379|D001564|D002699|D003520|D015127|D005038|D015073|D008558|D008741|D008770|D015112|C030984|D013852|D048629|
23026265	|C018406|2099|5241|7031|100037071|C006737|C071293|D004958|D013629|
21998291	|C569670|595|5594|5595|2475|142|5290|5291|5293|5294|D009369|
23136191	|C569670|595|901|1956|1978|2065|56204|4170|4233|142|5290|113791|5728|6794|388403|C532162|3845|D002289|
22532600	|C569670|1978|7249|C528328|C473478|3576|3569|5728|C401859|D011471|
11882001	|C452424|6531|C452425|D019970|D003042|
26455392	|C553294|1956|2290|6662|D000069347|C561695|836|840|4609|C113580|23476|D005909|
25569083	|C553294|2152|C024336|C540167|C457499|C509621|C558529|C089740|C006703|C046785|C054557|C005563|C023676|D002996|C018021|C036978|C551994|C121345|C007287|C041588|D000431|D005033|D006632|C027556|D000068877|D007654|C013099|C057383|C037144|C548887|D000068656|C008876|C572555|D011319|D011324|D015125|C023599|C401859|C037815|D013755|C016805|C113580|C074854|
17982097	|C085131|5742|C036837|240|D017452|D017455|D009637|D017382|C063449|
25969534	|C517943|367|1956|2099|2353|2852|3725|406991|C093973|407004|81671|C568862|6714|C412373|D013196|D004958|C053541|D003609|D003687|406983|406886|27250|C070081|C108732|D037342|C101044|1950|C009687|
24440569	|C517943|823|C568862|D004958|2099|2852|5594|5595|5747|C070081|C113580|D001943|
22645130	|C517943|1956|2852|5594|5595|4790|5970|6506|6507|C093973|C085911|C553295|C568862|C412373|D004958|C057416|D008345|C063509|D037342|C020972|D011799|C101044|D009410|
20211987	|C517943|2101|2852|C093973|5594|5595|C412373|D004958|506|54205|2099|C070081|6667|6670|D037342|D013629|6714|
21984484	|C517943|2852|D004958|D011804|D000015|
22713311	|C006573|1543|1579|C013915|D003687|367|403104|616593|1571|8856|9970|
17371808	|C521339|4048|D007975|D004487|D007249|D010538|D016718|C063449|D015054|
21354444	|C028474|1|65985|132949|64241|58489|64746|641371|59|10096|93|203054|23394|54936|205|11997|51129|157567|81611|10717|71898|28194|343|128272|50650|57561|411|51802|64225|5205|10079|124872|7917|27113|602|83875|56898|90427|9689|29071|811|816|151903|115098|79080|100042493|8900|595|8555|997|1026|1051|1070|1675|79094|26973|55847|1154|12716|29121|10229|1384|51380|51797|2919|1592|13088|243881|72082|13119|66…
22429928	|C028474|13|102022|234671|382053|9970|C023035|196|C038491|234564|D019324|D002083|13897|12623|4780|D003907|13884|104158|8856|D005015|234669|C026209|D010634|D011285|D013148|D013749|
25623066	|C028474|10058|13088|D016642|D008550|1544|D008874|13112|D010634|D011285|D015049|
15833929	|C028474|89845|1244|8714|10257|368|9970|C023035|10057|196|C038491|D019324|D002083|4780|C019304|5465|D002994|D004051|D005015|C026209|D010634|C033457|D011285|8856|D013148|D013749|
22496397	|C028474|1244|8714|10257|216|26358|219|8659|4329|501|1544|13088|13112|13119|2938|2941|2944|2946|2947|2948|2952|1728|9970|9060|55244|28248|28250|6783|100043194|57430|57429|54658|54600|79799|71773|100727|243085|231396|D002994|64240|224|223|2953|4259|5465|54579|C026209|4780|94284|D011285|8856|D013749|196|
15986414	|C028474|1244|8714|10257|13088|13112|9970|28250|6822|54658|D000069059|5244|8856|6555|D001647|D010634|D011285|
17627975	|C028474|1244|8714|10257|13088|13112|13119|5465|C023035|1543|1728|9970|C038491|D019324|196|D002083|8856|C019304|D002994|D003907|4780|D004051|D005015|C026209|D010634|D011285|D013148|D013749|
22698814	|C028474|1244|8714|10257|25841|224530|43|641371|10965|51|51703|4185|170689|203054|131|79602|23394|153|122622|178|23287|196|11677|11997|6718|242|26287|118429|71724|83464|8874|23229|84159|10124|379|10776|57561|410|55723|29028|84971|491|55101|545|6795|10331|10458|27113|168620|635|90427|672|83990|784|83698|12319|230099|55604|57513|874|115948|285331|6347|890|595|898|333883|991|997|31052|157313|83461|9…
19850644	|C028474|8714|102022|382053|13088|13112|13113|56388|337924|1848|957|2052|3171|4616|9518|103140|3295|3304|51141|3726|23175|9663|17750|10397|9970|26873|94103|58488|415116|8398|5447|20714|10864|28250|79689|53315|8848|25987|D002994|685222|361523|25642|50549|D004051|20|18669|9429|81926|11057|63874|113868|235674|32|33|34|37|39|47|130013|641371|55856|10965|171281|10005|51|80221|2181|55902|79611|71|4185|…
18032408	|C028474|8714|10257|6554|D008095|4363|1244|10057|368|C026209|D002780|D010634|
21391223	|C028474|174|332|8900|595|1490|13088|12797871|5111|10413|D004052|D006528|D006529|D008114|
20637255	|C028474|196|890|595|898|1017|1019|1026|1027|1543|5925|D013749|D006529|
23684557	|C028474|207|595|1019|1026|1499|13088|1869|4616|4193|4609|9970|10891|5925|22059|D000732|D004958|1586|2099|2353|D003634|C070081|D006529|D009369|
17998271	|C028474|216|26358|4329|C038491|64577|D019324|219|218|D002083|8659|501|C019304|224|223|D002995|D003907|D004051|D005015|C026209|D010634|D011285|D013148|D013749|
19196849	|C028474|570|1593|51302|13112|1581|9420|1582|9971|9970|54658|D001647|D008095|D010634|D056486|
19433268	|C028474|578|581|598|836|13088|4170|9970|D008095|C026209|D010634|D011285|8856|D056486|
23626729	|C028474|672|675|890|891|9133|1111|1163|13088|13112|1869|1647|4085|4171|4172|4173|4288|27085|4751|9970|5111|5888|5901|5933|6502|D010634|C006253|13117|5465|D011285|8856|
24769335	|C028474|595|1026|13088|2308|2538|4609|9970|5105|10891|D013739|D006529|D008114|
15764585	|C028474|1544|13088|1555|1576|23054|9970|D000082|C000658|
16109766	|C028474|1544|13088|13112|5469|9970|D010634|D015049|1571|D006529|D000082|D056486|D010243|
20566336	|C028474|24300|C477694|1543|C511295|57007|218|9212|580|672|6364|890|891|84701|1339|171352|1580|953|1647|2939|9536|5888|5054|129303|7153|C023614|131|196|57491|224|675|1026|1027|54246|3725|23467|1728|9975|5320|5743|5950|6493|25976|C517828|D013749|D000015|
22024132	|C028474|13088|9970|D007559|18671|18669|D011285|13112|8856|D013749|196|C423915|D006373|D006374|
25069801	|C028474|13088|9970|C475093|1555|1576|C004471|3172|8856|10891|6256|6714|D009543|D011285|D012293|C100355|
17962186	|C028474|13088|5469|10499|9970|D000737|1544|1571|13112|1962|C031327|C019304|D002994|D011345|D015248|D010634|C006253|5465|D000082|D056486|D047508|
11075820	|C028474|13088|9970|D000735|D004958|D004970|C063302|D011374|D013739|
15919853	|C028474|13088|9970|28248|C023035|196|1543|11309|28232|C038491|D019324|D002083|4780|1728|C019304|13119|5465|28253|6578|D002994|D003907|13112|8856|D004051|D005015|C026209|D010634|D011285|28250|D013148|
17483497	|C028474|13088|1555|9970|C041594|25642|8856|C475093|C000658|D010634|D012293|D015049|D010243|
18488193	|C028474|13088|D019324|1543|D002794|13119|1728|8856|D002994|D008715|C026209|D011285|
18692084	|C028474|13088|13112|2938|2950|8648|9970|D000735|C011659|1543|1544|C068337|C031534|C015304|8856|D010634|D011285|D012293|
19144771	|C028474|13088|54658|54600|79799|100727|231396|133688|167127|C023035|1543|54578|243085|C038491|D019324|54579|D002083|1728|71773|C019304|13119|D002994|D003907|13112|D004051|D005015|C026209|D010634|D011285|54577|D013148|22236|D013749|
22466549	|C028474|13088|13095|72082|3553|7124|D001564|1544|D008070|13112|D011285|
26160115	|C028474|13088|C475093|1555|D005978|9970|C030984|1543|1544|13112|2944|2947|6817|54578|D056486|D006529|
21424122	|C028474|1555|151354|9970|D000737|D010634|D004052|D000236|D006528|D008114|
20371638	|C028474|72082|C055986|D004121|13088|9970|D010634|D011285|8856|
19686701	|C028474|13112|1576|9970|6256|6258|C031390|C103303|6257|D015474|C014794|
15629111	|C028474|1581|C103303|D002635|1551|3172|8431|2494|D003022|D003907|414833|D006888|D015735|D010634|211|1548|1555|1557|414746|1559|1576|1577|C006253|D011285|D012293|C075117|D014212|
24789201	|C028474|7266|9970|C072553|D010634|D006528|
21768169	|C028474|2538|16333|9970|5105|20249|6720|C475093|1555|1559|2308|3172|8648|D004958|D010634|D011374|D018149|
18723825	|C028474|2941|2944|2946|2947|2952|C023035|2949|4259|C038491|2948|D019324|D002083|9446|C019304|373156|2953|4257|D002994|2954|D003907|D005015|14867|C026209|D010634|D011285|D013148|
23015691	|C028474|8648|9970|C475093|C000658|D000737|D004958|D003022|D004970|D008095|D010634|
23850985	|C028474|8856|9970|C040081|1576|C025687|1557|C475093|C025591|C056033|1555|C084236|C120605|1565|D000082|1544|D003374|D016642|D003917|D036381|1559|C558664|D019793|C050131|C048393|C580748|D007654|D008617|D003915|D008874|D009853|196|D010078|D010615|D010672|D010936|D011285|D011802|D012293|D013426|D013739|D013988|D014044|D014191|D056486|
24675475	|C028474|9970|C475093|C045950|D008114|
18832183	|C028474|9970|C000658|D015113|C015001|C006780|C006863|D004390|D003345|C017160|D004051|C017435|D008731|C016599|C025256|C103408|D010278|D010634|C479553|
14742670	|C028474|9970|9060|6822|D000737|D008095|D010634|D010936|8856|D011285|D056486|
12948398	|C028474|9970|D004958|13088|D002746|D004970|D004997|
16929008	|C028474|9970|C014024|C475093|C000658|D000737|D004958|D002635|C017160|D003634|D003840|D003633|D004970|C477388|D008095|C410127|D026023|
22310298	|C028474|9970|D001280|1544|1548|1555|1576|C096128|D012721|8856|C006698|D002235|C035038|C057223|D002746|D004390|C037304|C017160|13086|1557|1558|1559|C017180|C052300|D003907|D004237|D005278|C017690|C058039|C028904|D008294|C023028|D010634|C008838|C024273|D012293|C082026|13112|D013749|
16054614	|C028474|9970|C001363|8856|C054919|C070055|C014024|C016601|C000188|D043582|D013196|D000732|D000737|C047723|D004958|C006780|D002706|D007631|D004390|D003345|C017160|D017373|C004742|D003634|D003907|C018038|D003993|D003633|D004026|D004051|D004054|D004726|D004732|D004970|D004997|C017690|D019833|D001556|D008095|D008731|D015735|C016599|C001870|C025256|C016340|D011284|D011285|D011374|D013148|D013629|D014…
17482559	|C028474|6573|C088060|D002220|D002746|D003022|D008727|D019319|D010634|D013755|
16818512	|C420084|1499|4843|5743|D007213|C102148|D003110|D001397|
21124757	|C492847|7415|D000069286|D020522|D009101|
25668756	|C000597136|196|1543|C023035|C546607|D000111|D006861|
24973920	|C088969|23476|2735|2736|5727|C000541|8643|C538724|595|894|1021|64399|4613|6608|51684|C561695|C561435|C468919|D005124|6469|
17693424	|C058137|5837|D000244|D000249|D000255|C077990|C025657|C015001|C110474|D002110|D002731|C412544|D005033|D005947|D005978|D011794|C009277|
21807015	|C403008|5743|C416282|C012843|3553|7124|C064874|D005054|D008070|D011435|D013755|
20826425	|C024023|2859|C021303|C058176|D007736|C037225|C004368|409|5594|5595|D037342|D011716|C113580|C011145|D010146|
21766881	|C091765|1544|1555|13095|1573|1576|C027576|C091766|C073050|C011512|D009249|D010100|D010672|
19269596	|C034890|196|C034889|C027113|C004315|C005134|C005090|C020491|D013749|
23499680	|C583916|3569|5743|7124|D008070|
10698677	|C091518|2556|D004726|D012640|C082360|
19800397	|C081949|4988|C547349|D020875|D009020|D010111|D059226|
15964185	|C090859|1588|5743|D000894|D000068579|D007052|D007213|C080955|D009544|C012655|D010894|C115461|5742|
16529823	|C090859|3553|C010643|C075750|D001205|D001241|D003683|D007213|D015232|5743|
9146894	|C090859|5742|C106876|5743|D016718|D017308|C059178|D007213|D004487|D005334|D006930|D002351|D008070|
17112505	|C090859|5743|C080955|D013311|D006930|
21542630	|C090859|5743|C012655|C116926|D002318|
23333790	|C035342|6347|3576|7124|C042834|6352|D052638|1543|1545|3569|D001335|
21235518	|C035342|7124|C004532|D008070|D007249|D013755|
21128595	|C562246|2099|2100|354|C053541|367|D017373|D005485|C021277|D011470|D018120|C088482|C041226|
12844480	|C074153|836|595|894|1026|1027|355|4609|5111|C477941|D000230|D008325|D015127|
10753194	|C074153|1499|5743|D003110|D007414|5742|D007417|
21732699	|C074153|1543|1544|1545|1553|1548|C054108|D016566|D009369|C016583|D011084|
21262253	|C401932|196|1543|1544|D019324|D001564|C037886|D003609|C059514|C021751|
24385417	|C046760|885|C043247|C007262|C002469|C058121|887|C038405|C080460|886|D000855|
19559007	|C048927|3586|4843|D008070|D011014|
22363581	|C484309|59340|C086108|595|1017|1026|1027|11255|D006632|D000230|D013274|
19652466	|C484309|59340|C093230|3269|D011537|D006632|6863|
21715663	|C508388|1139|3717|C093973|1141|C085911|C426745|2932|5594|5595|4137|C098872|D002038|D002118|D004079|D008464|C054634|C479831|D019319|C498513|D009410|D000544|
21728338	|C097240|4363|2729|4780|D000111|D005978|D017382|C059141|
19997560	|C097240|8644|D015230|D017258|D015237|D015470|D001629|
12847270	|C097240|847|3458|3569|3659|3717|4843|5468|6772|6774|D000111|C095512|C039671|D019833|D005978|C120099|D006861|D008070|D009569|C500599|
15941851	|C097240|1082|C103303|1588|6256|6257|6258|C068073|C001765|C086664|C095104|C089730|C102881|D014212|C011559|C012594|C007567|C099734|
22245093	|C097240|1147|4780|4792|11315|5970|C085911|C549075|D008345|5743|C025340|D007249|
14998300	|C097240|1437|3576|3552|3553|5468|C019273|C039671|D003907|C006253|5465|
12604364	|C097240|1437|3553|3569|5468|5743|7124|C039671|D008070|C006253|5465|
19429239	|C097240|1490|4087|7040|D001629|C006253|5465|C057693|5468|D008103|
18485432	|C097240|3576|5468|C457499|C007262|1958|5594|5595|5599|5601|4792|C482199|C113580|
20174873	|C097240|3576|5970|7097|D008070|
16712844	|C097240|1579|355|5468|C022776|5465|C103303|D001629|C030358|D009543|1576|D014212|
16303604	|C097240|23586|5468|C019273|C039671|D008070|
12468449	|C097240|1958|5468|D001629|5465|D010100|C057693|6347|2920|3553|4353|D007511|D018921|D015427|D000860|
16573735	|C097240|2167|5468|C060836|D014212|
9543393	|C097240|2167|D002994|5468|6095|6097|D015230|D003907|1050|16333|4023|9572|7040|7124|C060836|C089730|
11687581	|C097240|2353|5594|5595|5468|C093973|D001629|5465|C070515|C060836|D013755|C057693|C113580|C009687|
17658243	|C097240|3091|D000111|D019328|D004229|D005978|
19136476	|C097240|3162|4312|4780|D000111|C007095|D003513|D003609|D003676|D006418|D006427|D007501|D017382|C017803|
11078701	|C097240|3162|5468|7038|7252|C037112|D015230|C017947|
15618017	|C097240|3162|3297|C017947|
16413037	|C097240|3383|3569|6774|D000111|D000171|D004229|D005978|
19888466	|C097240|3458|5594|5595|7124|C457499|948|C089730|C113580|
16844232	|C097240|3458|5468|C019273|C039671|C458508|D004681|
12584205	|C097240|3458|5781|8651|9021|6772|6774|D008070|C089730|6347|3627|3553|3716|3717|7124|
16461118	|C097240|3553|4843|C104820|D005119|D001745|D003520|D003556|
14625208	|C097240|3630|5468|D005230|D005947|C089730|
12083801	|C097240|5594|5595|5894|C093973|C070515|C039671|D005978|C120099|D006861|C097284|C064758|D013755|
16324150	|C097240|5469|5468|C010642|7067|D002117|9969|9282|7421|D014212|
15684285	|C097240|4843|C019273|5468|D001761|C089730|D055370|D011654|
11890746	|C097240|4843|4846|C019273|5468|D013311|D003921|
9518257	|C097240|5105|D002994|D003513|D003907|D007545|D015735|D019301|C089730|
9013583	|C097240|5465|5468|D005279|D005439|D007052|D007213|C006253|C089730|
17341418	|C097240|5467|5468|C085911|836|839|842|5594|5595|C457499|C010643|D000841|C432165|207|1649|3309|C425931|D007213|22926|C006253|5465|C093642|C113580|D002292|
12839938	|C097240|5468|5915|C019273|C039671|7025|C089730|C087130|D014212|C012589|
12065695	|C097240|5468|D004008|D007213|C008729|C043940|C057693|
15491415	|C097240|5468|C037112|D016718|5465|D001629|D002994|D015117|D005204|9971|D007975|C036585|D008042|C044660|D019787|D019301|C006253|C089730|
12970094	|C097240|5468|C089730|D015427|
16912651	|C477819|9131|596|836|356|4353|5465|5468|5743|7137|C006253|3576|3162|3383|3586|4843|142|6403|7124|
15949477	|C477819|522|4792|D000111|D017382|C057693|5970|
12087064	|C477819|6347|3162|3383|4792|4843|6403|D009203|C039671|D002994|C060836|C006253|C100573|C089730|D015428|
12649303	|C477819|894|929|4602|C019304|D002994|C057693|4609|
20854809	|C477819|948|C021751|968|4481|5468|C057693|D050197|
24612634	|C477819|3576|4792|5970|7099|C019273|5468|7097|C066229|C089730|D014028|D004646|D007249|D011014|
16243536	|C477819|3162|C041525|3383|7124|D000111|C006680|D019328|C058819|D003474|D003513|D003609|C045651|C048212|D019833|D005978|D006427|C020754|C085746|C017947|D013755|C017803|
17425601	|C477819|3383|4790|5468|5970|D001629|5465|C039671|C057693|D018357|
10866999	|C477819|3552|4792|4843|5468|5743|7124|D005439|D007213|D008070|C025462|C057693|
12517972	|C477819|3553|5468|5743|C039671|4792|D003907|D005480|D007213|C080955|D015232|
19880272	|C477819|4318|D001241|5465|5468|9536|5743|D011345|D015232|
12031542	|C477819|4843|5743|C039671|D008070|C100573|
17891158	|C477819|4843|5468|C072553|C453899|5465|C067713|D008070|5970|6772|D009573|C006253|
22593575	|C477819|255738|C093973|5468|C060836|1581|3949|C113580|
23964924	|C477819|5468|6648|C457499|D000111|C067311|D004317|D009569|D017382|C089730|C057693|D008325|D002471|D018270|
21354099	|C477819|5468|C457499|C039671|C115174|C060836|C089730|C458508|C057693|D007333|
15876570	|C477819|5468|C119130|4313|5743|D002251|D008106|
16034372	|C477819|5468|C089730|D020244|
10600944	|C477819|5468|D011345|2180|
18946735	|C477819|5468|6531|D007052|D008694|D005334|
11840453	|C477819|5743|C039671|5465|5468|D007213|C080955|D009288|C012655|C006253|
21669866	|C477819|22928|C116322|383|C569291|27306|C042986|D008070|9536|6916|C008493|C002669|C089730|D012643|D018038|2876|5740|22929|
17965732	|C477819|7099|C093973|1277|1490|D003474|3551|5594|5595|4792|5468|D008070|
10713328	|C095653|596|D002117|D014212|
19833176	|C095653|142|D014640|D007674|
24211273	|C582337|1268|C552597|C054649|836|C582338|C103505|D002186|C036088|C062018|C094023|1269|D009410|
18984061	|C025984|246|3741|3745|3749|C099255|D009637|D010100|
25600587	|C025984|2053|5594|5595|4790|4878|4879|5970|C022022|D019377|D008070|
11165876	|C025984|7124|D006861|5743|D007213|5740|D011464|D012643|D013928|
7587946	|C080501|1543|2939|1728|C018855|C030935|54578|D003907|D015735|D019311|D013749|
15800129	|C060229|207|C085911|2932|D002118|5594|5595|D005839|D009355|C009687|
15177934	|C060229|207|1956|5594|5595|4922|C085911|C088860|C088060|C008890|C085746|D019311|C101044|C113580|C009687|
19013290	|C060229|335|C432165|C056213|D005990|D010716|5594|5595|C025462|C046498|C113580|
19217379	|C060229|815|1814|C062458|5594|D002118|D003042|D016291|D004298|2353|5595|D018683|C071658|D015759|87|8851|100126610|C072105|C116818|D009543|C534628|1812|C067113|2890|C080703|D019970|
23022524	|C060229|2778|151306|C110258|C545501|3630|D000242|D002118|D005947|D008095|D009828|D010716|
22214447	|C060229|3553|4843|5743|7124|C035054|5594|5595|4792|5335|D008070|D007249|
16696851	|C060229|3827|6863|C538758|D002211|D003513|5594|5595|5743|C065679|D007213|D011189|C113580|
17324588	|C060229|3827|C093973|5594|5595|4803|C085911|207|C070515|D002211|4914|5295|C049985|C113580|C074854|C009687|
16713447	|C060229|5594|5595|D004958|C016299|D013629|
21245013	|C060229|4312|C085911|D004533|6352|3627|5594|5595|C008876|D012430|D001335|2150|5331|59341|D029424|
16618758	|C060229|5333|D004317|7132|7133|D009202|
18291361	|C060229|6403|D019796|5331|6915|C059514|D016769|
18809416	|C060229|6863|7442|C432165|C070515|D002211|C071423|C066892|C081021|C068032|6869|D007213|C080955|C093642|C113580|
15901601	|C447621|3162|3553|6401|7124|7412|D001241|C033373|D037342|C028025|
9751507	|C034554|2099|C016601|2100|D047310|D004958|C004541|C006780|D007631|C043561|D003375|C004742|D004054|D004964|D015025|C007768|D019833|C018986|C006552|D008731|C005273|C025256|C016340|D010693|D011794|D020849|
15806153	|C034554|3292|D004958|5241|D004967|D004970|C070081|D011374|
9535862	|C020175|1543|D013749|
9048584	|C024871|2099|2100|C001390|C014036|C016601|D015114|D004958|D002996|D003375|D004028|D004054|D004964|D004970|C070081|D019833|D006589|C011310|D009256|D013629|
17142049	|C507634|4985|4988|C507635|C105293|C105294|D009020|D010146|
19110044	|C015262|3310|4254|3939|9122|9021|7097|C018453|C015559|
12884401	|C015262|3458|3586|3565|D004137|D014051|C015559|
19422874	|C015262|3458|3586|3565|D004137|D005557|C015301|D010081|C043103|D014051|C015559|
17693426	|C015262|3596|3565|3567|C015301|C059330|D014051|D012130|C025637|D004137|
10030690	|C026702|1152|1509|C001390|C024980|D004958|D004964|
17827741	|C002591|10901|C043231|C013186|C046230|C005399|C031390|C023722|D002090|C007036|D005439|D019833|D007510|C006552|D008095|D019814|C012482|D011794|C525876|D013448|C547345|D014635|D024483|
16728493	|C002591|2100|C024980|2099|D004958|D004964|
21277363	|C486136|1544|1557|1558|1559|1565|1576|1577|D000157|D000638|D016666|D015248|D009853|D011802|
20232057	|C499148|4986|C433814|D006930|D013375|D009020|D010146|D009538|
17630359	|C523983|1268|D020734|D007980|D004409|D015632|
17275934	|C002029|8647|120|22818|1543|1545|2169|11155|397991|9045|161003|10140|1831|100301723|559475|D010269|337|79016|2495|2876|2936|3005|57817|4535|6129|1317|6876|7060|D013749|54504|8637|3875|9935|
15210295	|C002029|1588|403332|D001564|C025256|
12206426	|C002029|2099|C054919|C041594|C105260|D004958|C006780|D003634|D003632|D008939|
9208491	|C020365|2488|3972|5241|D000616|D013629|D002277|D016889|
20810098	|C020365|3569|D008070|C009900|
16318612	|C020365|7124|D008070|D011374|
12632255	|C023013|1950|4609|C040534|D000643|D004958|2353|16333|D003513|D017373|D003609|D003634|D015230|D003907|D004054|D008656|D005984|D008985|D009255|D009638|
11600235	|C445526|412|C032278|C009033|D015114|D003613|D019314|C088768|C017296|D004962|
18639551	|C471106|367|D006528|
25349334	|C035702|174|367|6462|C121479|C033932|C002006|C468910|C010118|C527833|C427824|C451019|C561448|C561123|C041594|C080417|C529356|C059353|C016601|D013196|D047310|C017037|C006680|C057775|D004958|C006780|C492482|C027561|D002599|C043561|D002996|D003345|D003375|D003993|D004028|C007379|D004054|C025605|C012125|C024629|C100172|C010715|C004839|C038345|D060754|D004964|D004970|D004997|D008656|C012313|C017875|C…
14565775	|C035702|367|C054919|C404910|C104006|C035976|C029907|C121479|C001390|C033932|C030682|C010118|C019292|C024292|C451019|C014036|C064297|C080417|C019046|D000452|D013196|C012740|C000658|D015114|D000735|D000738|C017037|C047723|D004958|C006780|C004605|C027561|C006862|D012721|D002599|D007631|D002996|D003345|D017373|D003634|D003687|D003907|D003993|D003632|D003633|C007379|D004054|C025605|C012125|D011397|C0…
19371599	|C448659|701|842|142|9232|C006632|3320|3326|3303|3304|C410027|D007938|
19833175	|C448659|7099|D008070|D009020|C018108|3553|3684|D006930|D008911|D010146|D009270|
22701600	|C021183|136|3291|D002110|D005576|D005317|
19962977	|C021183|325|6348|2920|3569|4353|4792|142|7124|C025160|3553|C482199|3576|D007249|D055370|D029424|
19654927	|C557531|362|1026|1509|2099|4057|4288|4609|5241|7031|D004958|2100|D036381|C070081|
22384159	|C524733|36|8310|158|178|593|6347|729230|10523|23019|1401|1477|80308|8880|2517|3184|9987|3295|3667|4035|11313|5594|5595|7795|5093|5431|6197|10483|9632|22933|7124|5976|C108492|3290|D008070|D007249|
21724996	|C062894|6347|2919|2920|3383|3458|3553|3569|3683|4353|4792|5743|5970|7124|7412|D016264|3586|D008070|4843|C518399|2358|C545423|C046832|D014302|D003092|
22080918	|C057916|3162|3569|5594|5595|4792|4843|5743|5970|7124|D008070|C093642|D007249|
19365154	|C122128|43|D013619|D008569|D012601|
17967931	|C053486|1543|1544|54578|D002994|54658|D004041|1571|9970|5465|54577|71773|D019422|D010634|D005234|
21111795	|C053486|5460|C031181|D014212|
14622681	|C092396|5731|C048491|5732|C016767|5733|D006930|D015232|
21910061	|C119129|249|632|650|1277|860|121340|D014859|D050723|D020521|
21644799	|C119129|20309|3569|4843|5293|5294|5743|7124|D019695|C440499|C009687|
24849676	|C119129|3569|D000244|D000255|C057620|D020126|C055162|D005439|C038958|D005905|D008070|124583|53829|7124|C556691|D013498|D014530|D014544|
24613819	|C119129|4318|4790|4792|5970|7124|7422|C085911|C072553|C066229|207|C456319|D009361|
21887816	|C033310|1545|2069|25976|C032668|C011512|1026|D001564|1543|C121565|
23335626	|C522300|836|5594|5595|D019319|D009410|D003513|D003609|C076221|C058744|
18823320	|C040168|1906|1910|5594|5595|4846|4659|C098644|C074308|1909|D011189|D012965|D007172|
15905586	|C047948|596|597|598|329|330|332|595|8837|1147|3383|3551|3553|9020|4318|4609|4790|4792|142|5743|5970|7124|7132|8717|7185|7186|7422|331|D004317|D006861|D008070|D013755|
20230805	|C047948|2936|D005978|D002286|
21123845	|C078632|9415|5468|6319|C457499|D000638|D002220|3949|255738|6721|D008064|
15781040	|C023850|627|3458|3586|D010862|7200|D012640|D013226|
17602546	|C523415|2914|2916|2918|C012729|D002375|D006220|
21742781	|C033020|942|C051597|3383|D001548|D001564|C025390|D001728|1728|D004137|958|D005054|D008070|
18227147	|C033020|3162|C018855|D000082|D019328|D002083|1066|1728|54658|D002110|D003024|D004008|D005665|D013988|D013989|D064420|
17224239	|C409063|5179|D006220|D002375|
18272654	|C014318|217|D002697|D003484|D005996|
12373537	|C095756|2911|C082313|5179|C121465|2915|D006220|D009127|D002375|C104753|
16564428	|C095756|2911|C472365|2915|C502015|D002375|D007980|D004409|D006220|D018476|D016627|D001927|
19597494	|C095756|2911|D003042|D019970|
12727308	|C095756|5179|D006220|D002375|
19879285	|C004482|6352|3576|3567|C032668|6364|2919|3627|6373|2921|3569|4050|7124|C475568|C046693|C117220|9547|C033643|D001564|57491|1543|1545|
23458896	|C004482|3576|7098|C032668|D011070|C030984|
15728263	|C004482|1544|C029216|C006593|1528|C016583|1548|C100101|C076580|D002753|1571|C030123|D004052|C013161|
16714371	|C017062|1543|1562|414746|D015766|D016718|D009853|D010634|D013749|D013827|C060523|1588|
21599003	|C017062|6582|C003390|C032315|55244|146802|D015250|D000068816|C011657|D000525|D000526|D000584|D000585|C014983|D000639|C090450|D000738|D000865|D001058|D001285|D001310|C020976|D017963|C447119|D001507|C005298|D001558|D001590|D001735|C036007|D001950|C006798|D000068438|D001977|D001964|D019819|C010651|D016642|D002065|C067594|C038091|D002086|D002211|C004649|C043211|D002710|D002715|C015071|D002744|D00274…
11961057	|C495109|3458|4843|5970|D008070|D012772|
16815550	|C118559|598|3553|4790|4792|5970|D008070|
23384675	|C118559|6387|2099|8839|C404910|9687|5241|11098|7031|C041594|D047310|D004958|C006780|D007631|D003375|C004742|D004726|D019833|C006552|
9719496	|C115293|5742|D004487|D007249|D010146|D002351|D012701|C029322|3827|
23226405	|C062078|51|1376|3156|10891|6721|7350|D003024|C076029|57104|D015430|
7983038	|C062078|335|D016718|D001629|C019304|D011345|5465|C006253|
16489205	|C062078|123|D017962|D016718|D004281|D005227|C095104|51|4199|D019301|C006253|5465|C423915|355|6720|
21484566	|C062078|5465|5467|D001629|D011345|C425931|C060836|9370|5468|7124|C089730|D003924|D050171|D007333|
11160877	|C048152|1312|C053499|C001390|C423629|C032940|C000989|C066344|C025525|C038861|C013074|C018599|C001833|C027802|D001545|C040048|D002230|C034221|C061532|D015102|C010117|D004280|D007980|D004298|D004837|C007628|D007545|C035420|D008750|C506350|D009638|D016627|C009091|D011748|C038096|D015647|
23613737	|C042630|100379159|D016604|664714|678669|2940|C006426|100379158|100379160|C007164|D004976|
23769903	|C042630|2940|2950|D000666|D053626|D006051|C049935|D004958|C011175|C010689|C030578|D002735|D002741|D002751|D002991|D003022|C000913|D004028|D004054|D000875|D004318|D004464|D015365|D004857|D004878|D004923|C007630|C015854|D004976|D005273|D011345|D005439|D005444|D005447|D005481|D005485|D005492|D005840|D006096|C053526|D006582|C060446|D006919|D004103|D017964|D064747|D008463|D008468|D008558|D008622|D008…
19365803	|C040345|1545|D001564|1509|1543|D004958|C070081|D010616|C030984|
17169977	|C055903|213|D002108|D010182|D010195|
17169978	|C055903|213|D004487|D009336|D010195|D010182|
21078380	|C505382|207|4792|4843|C569748|D008070|C513937|
24403227	|C000591541|133|51129|353322|79369|79365|768|9249|1942|1944|54583|112399|2026|2034|729830|1112|115330|3091|29923|51141|79625|51299|5154|5210|123|5493|5526|58528|10252|8614|255394|55076|55321|11045|7428|C018021|D003676|D010100|D002289|D009374|
7588239	|C042881|1545|D000450|183|D015124|D005576|D003345|5443|D015127|D013749|
11922910	|C042881|1545|D008748|D050197|
18375135	|C095284|23394|C080122|D004791|D007608|4842|4843|D012640|
22543296	|C095284|632|1278|3381|6696|D020106|308|D009599|842|C093285|D011041|D009336|
24041027	|C095284|1327|3162|4714|4899|10891|7019|7384|C085911|C016276|C007095|207|4780|C482199|6352|1431|3553|3569|4843|7124|C059514|C110881|C032628|C476530|D056486|
19135050	|C095284|2932|C059514|7408|D015427|
17050951	|C095284|2982|2983|C515661|D009599|D007172|
12495780	|C095284|2982|2983|C470768|C090937|D009599|D007172|
14996425	|C095284|6648|C094210|C016276|D003609|D008070|4843|D009569|3553|D026423|
17868048	|C095284|7408|D005996|C059514|
16393665	|C033729|2064|2099|5174|5241|7031|C508406|C041594|D004958|
17989502	|C051942|1129|1131|D013311|D001745|D003920|
18528636	|C051942|4842|4843|4846|D013311|D003928|
16859672	|C051942|7040|D013311|D003928|
11429388	|C036260|2892|D020001|D000431|D000432|C024999|D000433|
16386761	|C114535|4257|D004229|D005978|D009569|D026422|D030421|D017382|C021315|C017947|
23284745	|C105351|5243|59|2626|2627|26354|10021|182|3791|3815|406932|406937|574447|406947|406949|406953|406984|406987|574032|406991|406992|407004|407008|407017|407024|407029|407034|407040|574030|574412|693159|693229|100313824|100126333|100126331|4624|1482|4851|8650|6326|6331|D010654|D014212|
18424783	|C105351|207|3091|5594|5595|4318|5054|7157|C085911|D009569|C113580|5604|5605|
18717816	|C105351|857|C104820|D010100|
11311571	|C105351|4489|D002104|D015032|
7906944	|C001369|1812|D016291|D010862|D015647|D012640|D018691|
12401345	|C040081|1576|C108036|1559|C025687|1557|C025591|C039289|1571|C086219|1558|C031477|1548|D000082|1544|C010831|1565|D002753|C030123|D004008|D008617|D008874|D017239|D010615|C039685|D013739|
22989670	|C033146|718|2099|2100|182|8204|C029350|C091375|D004958|D004318|C070081|
15910734	|C033146|1576|C030984|D013739|
14570759	|C033146|6817|6818|6783|6822|C024836|C032159|D003687|D004126|D004121|D004298|D000431|D004997|D000432|
16914110	|C033146|6783|D004958|D004028|D004054|D004964|D004970|D004997|D015025|D019833|D006589|
20507880	|C012376|1565|C016601|1576|D015127|1543|1559|D004726|D007069|1557|D007654|D012451|D013629|
8543560	|C016515|1109|C045993|D013196|D020113|C042125|C048693|D013944|
10440531	|C121954|153|D001919|D013610|D007545|
16178010	|C477931|207|412|C093973|C085911|C041525|6850|C038864|5914|5915|5916|C121616|C489251|C054852|5170|C412373|C090766|C430898|6256|6257|6258|C492393|C103303|C068073|C072553|C070515|C059975|5580|D020001|5337|5338|D000068579|D002746|C107676|D019794|C081021|C064769|C002669|D010712|D011433|C085746|D020123|C118258|C086827|D014108|D014212|5578|C113580|C009687|
12970779	|C477931|572|329|330|8837|C085911|5590|C118258|D007938|5728|
20015842	|C477931|3630|D003373|D017382|183|C059514|C009687|
17363595	|C477931|4489|C085911|4502|D015032|1050|4520|D006528|
20723002	|C521406|2281|4688|5581|C063533|D007545|D006333|
21820214	|C044755|2896|C093973|5594|5595|C085911|207|D006861|C113580|C009687|D009410|
17941746	|C051246|196|1543|7157|C025968|C041507|C051247|C027384|C109834|C046962|D013749|
11339718	|C041507|196|1543|C087667|C014024|C028451|C027309|C011512|C026487|D001564|C016517|D008748|D013749|
12223220	|C041507|30517|100136911|100136407|C006703|C022921|C031181|C447880|D013749|196|1543|1545|2100|
8302279	|C034182|71773|C029350|C040668|C495777|C028405|C017258|C497701|C035253|C032538|C042291|C035973|C019046|D019905|D001629|D001970|C006862|D002087|D002701|C019304|D002994|D002995|D005480|C013025|D006923|D007052|D007660|D009288|D009579|D009596|C008924|D013730|D013739|D014635|D015215|
18584933	|C029350|7068|C028405|C006780|D012721|D014284|D013974|
24728488	|C029350|54658|54577|558508|C024836|C105260|100415797|100415799|100002993|D004958|D001663|C006780|D004008|D006923|D009173|D013739|
22265884	|C029350|54578|D004008|54575|7367|7364|D006923|D007213|10941|
12756209	|C029350|54578|C034889|54658|D000732|7366|D002047|D004997|D009020|7364|D015742|54600|
19023562	|C029350|54578|D008748|D010269|
15336321	|C029350|54578|D000111|D007660|D024483|
12153725	|C029350|54578|C019046|71773|D001663|54658|C006780|
22846377	|C029350|54578|54577|D001594|1728|5447|394432|D003513|C097920|D008550|D010269|D024483|
15502008	|C029350|54577|54576|C024836|C031477|D000082|D001564|D004958|C006780|C043561|D004964|D006923|D015742|D011794|
21276434	|C067506|7124|D018350|D001929|
12527339	|C471009|3458|4792|4843|5970|7124|D008070|
6329540	|C040217|196|C042055|C035987|D001564|
19428942	|C032668|23|6359|6361|6363|6364|6366|6369|10344|1233|1235|1236|1237|1051|2919|3627|6373|10563|2921|6374|6372|3576|3579|3440|3588|3552|26525|27178|4049|4050|6696|7124|2829|C020748|1401|9547|3557|D008070|6352|3577|3567|D052638|D012822|3553|54472|D053260|1232|56300|C016837|718|6356|1241|
22044530	|C032668|196|1026|1543|4193|7157|C511621|D019324|D001564|C482205|C121565|D013749|
10837373	|C032668|581|4193|7157|D001564|C072553|
21540303	|C032668|597|330|650|672|6364|1026|1437|3576|1958|2353|3383|3552|3659|3725|4790|6401|7124|7472|C020748|3952|4049|56937|6404|D008070|921|3099|4316|6932|C092152|D012822|4283|1956|5743|10010|C016837|1027|1030|2194|3170|3324|3551|
12393170	|C032668|3576|4790|4792|5970|D001564|
16280210	|C032668|1543|D001564|D004229|
18493746	|C032668|1543|1544|C087667|C067940|C070055|C085049|C028451|C120195|D000082|C016601|C011512|D000634|D019324|D001564|D004958|D002746|D003024|D003620|D002945|D004087|D004050|D019297|D007980|D004298|D004317|C034192|D004976|D005485|C050131|C001335|D006830|D007203|C027185|D007545|D007654|D008558|D008727|D008748|D008777|D009582|D009665|D009966|D010208|D010480|D010546|D011802|D020849|D012110|D012293|C086…
19961161	|C032668|1543|D001564|1544|22059|C107676|C023764|
11746253	|C032668|3845|D011078|D000230|D000236|D006965|
12616606	|C032668|3845|D001761|D006528|
16569037	|C038844|2554|2560|C534316|D005680|D001640|D000431|C007836|C018584|
10503899	|C081906|1544|D003110|D008113|C049584|C036990|C018855|D002083|D002084|D019813|D011435|C057693|
12796143	|C520323|6331|D008133|
17351372	|C038237|7222|7224|D002118|D006973|
20177073	|C038237|7225|C446602|183|1906|4879|8654|C016276|D002118|7222|C073601|D026423|D000068677|D006984|
23034213	|C082823|4088|C089215|D001647|D004281|D008095|8647|4363|10257|10057|1119|13112|1581|79888|54947|254531|9468|5337|5338|6554|123264|28250|7040|7046|7048|D019787|D010743|D013655|D013658|C037351|C031655|D002780|
19041636	|C119546|83939|9451|C027576|467|D000171|D010100|231|D017202|D015427|
23494106	|C552597|1268|C582338|7124|C568441|D013759|C568258|D011041|
10661506	|C084981|3269|7054|D004298|D014311|
21269535	|C477354|5743|7124|D008070|D015232|D013928|
24530354	|C024336|1543|5447|C015813|C017228|2052|C056612|1528|D001564|
2563599	|C024336|2950|D010634|2678|D008114|D011230|D004052|
21842885	|C037738|1571|C039281|D005978|C015977|D009369|
7710944	|C037738|1571|C040048|D003676|D001728|D000431|D007538|D019840|C026133|D011794|C001803|C049947|847|
11756511	|C021279|109|4512|36849|4137|4536|57446|5223|6554|9368|D008694|D009422|D003513|D003609|
17250655	|C021279|6531|D001590|D002087|D003042|D004298|D012701|D008454|D015655|D009638|C043425|
12064476	|C021279|6531|D003042|D003693|D010259|
18769473	|C021279|6531|D003042|1812|C534628|D019970|
19622729	|C499293|6754|D002351|D008070|3458|3553|7124|D010081|D006930|D004487|D007249|D006968|
22110742	|C539933|836|81620|1499|8454|3725|4792|142|5366|9039|7465|D014212|9616|
25827057	|C581572|59|468|22926|836|20293|1278|1281|7852|1634|1649|1906|1950|9451|1965|2081|26585|3309|3458|3596|3598|3553|3567|3673|3725|4015|4052|4322|83995|4313|4314|4317|4318|4609|5327|5328|5054|871|4088|4091|4092|6615|7042|7043|7057|7058|7076|7077|7078|7124|7494|D002251|596|6347|6348|3082|3565|83729|3693|3694|3696|4323|5154|7040|7048|D056486|D008106|
16734730	|C031903|30|175|10551|231|8644|558|1365|3491|1806|29940|2059|2065|2273|2517|2590|50810|3265|27336|55540|3727|3920|3960|4361|4602|5318|51196|5567|5783|5834|11031|10966|22800|6397|9554|6451|4090|6594|7003|7031|54765|10054|D000069287|22|10555|379|10519|2314|3091|7850|745|5311|5464|6117|6286|10963|89870|7298|51123|D002945|2181|977|58190|1601|10260|29926|3597|3682|9111|8974|5050|5422|5699|5768|5899|59…
23747687	|C055987|1579|C494665|207|C403754|836|142|D007975|C040920|596|598|842|5322|5743|D015232|D001943|
22841774	|C055987|199974|C494667|7422|C030358|D019814|C433446|7077|C113580|C009687|
15964316	|C055987|5337|C494667|C117975|D011345|13119|284541|8529|C433446|D009638|C006253|
19458537	|C055987|5443|D028441|C433446|D006973|D003907|
18067589	|C055987|5443|D003907|D006973|
21676746	|C025813|179795|178041|174052|183779|178065|174458|175710|174805|176036|177886|178509|177157|174203|179014|172390|179824|173672|187056|184318|177618|179589|179224|171950|176471|189999|180781|180646|180630|178004|174505|178134|D004958|187340|3565647|183807|186624|187830|188210|191499|183611|178933|178707|192082|D019256|172324|180064|179899|188479|178573|D011374|177476|179403|187822|182297|185999|1…
21610156	|C025813|1583|4158|2516|D004958|D015124|1584|1586|1588|13079|3294|3976|D011374|D013739|D014212|
25526675	|C025813|3028|C003585|84263|C035577|51181|C010667|3294|D000214|3290|55825|D015113|D004958|D002229|3283|D000068579|3248|C011724|D004083|D009243|622|56898|84869|10170|2582|51170|345275|51171|3295|8630|7923|3284|80270|157506|8608|5959|195814|121214|23483|80146|D009249|873|874|1666|26063|115817|79154|79758|147015|10202|9249|10901|51635|25979|201140|84188|55711|2194|2762|374875|3291|3292|51144|3293|51…
25094029	|C494665|207|836|842|4313|4318|C561931|C040920|1579|5163|5734|5742|D015232|D009361|D009362|
20720158	|C552888|2919|7124|8989|D000082|4353|C004471|C012843|C028473|6863|D004487|
19458046	|C552888|3596|3567|4586|8989|D002721|796|6863|21334|D001249|D016535|
23671638	|C552888|3565|6863|8989|C071423|7442|D005557|3553|D010047|D001249|
21466812	|C552888|4353|8989|C114556|6869|D002164|D002211|7442|C012843|D012430|D004487|
19847360	|C552888|8989|D002118|7442|C071423|D005557|
23523557	|C552888|8989|D003520|D006930|D053201|D003556|D006470|
19845671	|C552888|8989|C004471|D002164|C012843|D005839|D003371|C012796|D000171|
20042899	|C552888|8989|C012843|C060229|D010146|D002211|1906|
21367919	|C552888|8989|D053201|
23541125	|C552888|8989|C110795|C004471|C075384|D005978|C110793|D052638|C038036|D012906|D001335|
21765237	|C465664|5587|D000111|6348|1906|7040|D003622|2936|2950|4318|50507|6648|D010269|D007918|D055370|D004195|
19084589	|C465664|5743|C085911|C108123|D000111|C070515|C025340|1386|5594|5595|5599|5601|C085746|C093642|D008345|D012140|D007249|D008171|
21705328	|C465664|6648|C088060|C007517|C081021|D017382|7124|C085746|D013755|1535|2309|4688|124056|5578|5579|5580|5581|5587|5879|
22643241	|C465664|7031|C030935|374|6387|1543|3569|5241|5580|D004958|C070515|C070081|C081021|C085746|D013755|
20453058	|C532162|19|26154|10057|10061|116236|10006|91452|641372|8309|2180|109|11047|3899|27161|113146|10142|207|262|57763|23253|283373|369|374|55843|84159|55207|51309|81873|57561|22863|55102|528|10396|5205|4287|79000|8706|8704|571|29994|604|9774|8553|637|29760|666|23246|10902|694|53838|60686|285382|135398|27101|57658|6650|29775|79800|833|84733|339230|25901|114800|11007|79080|595|896|9134|901|151195|908|1…
20522663	|C532162|5243|18671|18669|9429|207|5290|5291|5293|5294|C083501|C010522|
23956101	|C532162|8647|C570879|D000069059|D001553|C086232|C062876|D002936|D020117|D002991|D016572|D003613|D000069439|D004176|C035144|D004918|D004997|D000068338|D011345|D005672|C419708|C057619|C010969|D005905|C081732|D019469|C081309|D017964|D007654|C490728|C072042|D061466|D017336|D019808|D008148|D017258|D019290|D015735|C487932|C051752|D019888|D009529|D015282|D000068557|D017239|C516667|C117268|C060836|C1014…
23036488	|C532162|207|10018|836|1027|1978|4170|2475|5290|5291|5293|5294|5292|6194|D010100|3091|C471405|2322|6776|D015470|
20826841	|C532162|207|891|595|983|1950|142|23678|7465|C479235|5591|D004317|D001943|
23300058	|C532162|207|1950|
23318440	|C532162|207|10018|836|842|595|1027|1978|2309|2932|3479|3569|4609|142|5290|5291|5293|5294|6194|D003907|D009101|C467567|
22556157	|C532162|207|7124|C085911|952|D036563|C549211|5290|C504718|5291|C009687|
18754654	|C532162|207|4914|5290|5291|5293|5294|D000255|
19411071	|C532162|207|836|142|6194|
19509167	|C532162|207|2065|2475|3084|5290|5291|5293|5294|C490728|1956|2064|
19584227	|C532162|207|2932|142|5290|5294|6198|C522973|2475|5291|5591|C544306|6194|C544307|D020123|
20538720	|C532162|207|84335|
21994956	|C532162|207|768|2034|3091|3939|5728|6513|7422|D010100|6927|C522973|D009361|
22084396	|C532162|207|10018|673|595|3845|142|5290|6194|C574276|5604|5594|5595|4893|
22101421	|C532162|207|572|596|595|898|1026|1027|1975|5594|5595|5290|6198|7157|C113580|
22588880	|C532162|207|C477872|5293|C549211|5290|C504718|5291|5728|
22801959	|C532162|207|2932|5594|5595|6198|C552946|5293|
23000516	|C532162|207|581|836|1508|3916|6194|7942|C002070|C400541|
22653967	|C532162|207|C571178|5290|5291|5293|
20361045	|C532162|207|5163|C085911|6194|C501521|D017239|C522973|
20880397	|C532162|207|84335|16333|10397|C501521|C532254|C522973|D020123|6198|D012964|C009687|
21407213	|C532162|207|6446|C546624|D016393|D008224|
22949526	|C532162|207|16333|3953|6559|C531198|9943|27347|C414690|D006852|C548887|D017673|D006973|D012965|D006946|65125|D011546|65266|
25752796	|C532162|367|5241|7067|7068|C106812|D017311|D000677|2099|C114556|C039726|D004958|2100|D001623|C095105|C053541|D000069286|D019819|D002166|C120481|C011585|D002996|D002997|D003078|D003613|D004074|D004294|D004317|C118667|D000068736|D004640|D015251|D004997|C061400|C056516|D000069438|C007734|D005485|D000068298|C070081|C056507|C033273|D017964|C072774|D000069559|D008463|D008525|D019290|D008727|D008775|D0…
21051136	|C532162|572|1978|C554740|5292|
23300809	|C532162|836|C085911|207|D000069286|840|D004317|581|D000068338|6194|C522973|5243|4363|D012208|
23006739	|C532162|595|D020123|
23029544	|C532162|1027|11200|23109|2065|2308|2309|2932|5604|5605|8473|C531198|C068836|10724|
22315502	|C532162|1437|5781|C085911|C477872|5293|C402769|207|5594|5595|867|D054429|4763|
22974639	|C532162|8527|C085911|D005947|
22415236	|C532162|1978|5594|5595|6194|C517975|C531198|207|C541932|C506614|
21664043	|C532162|4170|C501332|
20129775	|C532162|2475|5287|5290|5291|5293|5294|5591|C085911|5286|5289|C531198|C510150|
21788516	|C532162|5290|6774|C118451|
23231951	|C532162|5728|D000068877|D046152|
19933214	|C548651|10350|10058|11194|10257|235674|224530|57007|55|100|8745|9509|9508|11096|56999|104|107|113|9289|131|134|154|4301|3899|125061|174|54812|57491|150209|202|8165|105387|10000|210|218|230|57679|154796|51378|10218|288|91526|55107|8125|290|118429|71724|8905|323|147495|81575|26286|79658|93663|57569|79822|395|64283|50650|10550|80210|54470|406|57561|9048|57412|51008|467|285973|481|482|483|535|9114|1…
21097750	|C548651|942|3383|3687|C111855|C423449|3586|3592|3593|3569|4790|4791|5970|54106|7124|C056493|51284|D008070|3620|169355|5327|7040|7043|7099|D013749|196|8854|941|3683|5971|7042|
21942635	|C569671|1136|1137|1141|1143|D002038|1139|C082748|D000068580|D014029|
14579009	|C054919|367|2099|5241|C000188|D000452|D013196|D047310|D001280|D001542|D004958|C004541|C006780|D002083|D007631|C004742|D003634|D003633|D004026|D004726|D019833|C086566|C006552|D001556|D047311|D008731|C001870|C025256|C016340|D008939|C032279|D011374|D014112|C025643|
22609851	|C054919|1387|D004958|596|8900|1509|8061|4830|5241|10647|12|5268|8140|8614|7031|D003634|2099|D003632|D003633|C016340|356|3570|3655|5608|7422|D008939|C093642|
9118873	|C054919|2099|C000188|C027423|D001280|5241|D004958|D007631|C007168|C021112|D003634|D003633|D004010|D011397|D004726|C001870|C016340|D008939|
19913605	|C054919|2099|C035476|2100|C404910|C121479|C035406|C042291|C041594|C080417|C099327|C557786|C105260|C016601|D013196|D004958|C004541|C006780|C027561|C006862|D007631|D003375|C004742|D003634|D003687|D003993|D003633|D004051|D004054|D004726|D060754|D004964|D004970|D004997|D015025|C007768|C070081|C025473|D019833|C051781|C006552|D008731|C005273|C016340|D011374|C019566|D011794|D013629|D013739|D015029|
9439733	|C054919|2099|D004958|C023888|D007631|D004054|D004997|D008656|D008731|C025256|C016340|D013629|
11162928	|C054919|2099|C404910|C105260|C016601|D013196|D004958|C006780|C027561|D007631|D003375|D003634|D003687|D003633|D004054|D004726|C074283|D004964|D004970|D004997|D015025|D019833|C051781|D008731|C005273|C016340|D011794|D013629|C029659|
19101654	|C054919|2099|2100|100136277|100136789|3479|D004958|D006533|
17088055	|C054919|2852|D004958|C006780|D007631|D003634|D015025|D019833|C025256|
18262749	|C054919|5241|D003634|D003633|D004726|D007220|D015735|C025256|C016340|D011374|C025643|
12224631	|C005849|2100|C004762|C042291|C017572|C041594|C105260|D047310|C047723|D004958|C004541|C006780|D007631|C043561|D002996|D003375|C007168|C004742|D004054|D060754|D004997|D008656|C043562|C007768|D019833|C006552|D047311|D008731|C005273|C053761|D010693|D011794|D013629|
21741468	|C005849|4318|7076|D014241|D056486|D006967|
22326254	|C541131|3576|C410127|D011078|5743|D001249|
15743714	|C541131|1544|C014024|C410127|D011078|
19751709	|C541131|5594|5595|4193|C029790|C032904|C014218|C070055|C010498|C035976|C541132|C081766|7157|C014024|C009828|C009407|C023035|D005047|C038753|C410127|D010634|D013749|
25680588	|C541131|8856|C066675|C477694|C511295|C070055|C035976|C014024|C009828|C041594|C040534|D019324|C006780|D002220|D002706|D003022|D003634|C010902|C114768|D003633|D004026|D004726|C517828|C089796|C533761|D007654|D001556|D008731|C024064|D009853|C517827|D012293|C100355|C020806|D014112|C533760|C025643|
16601080	|C483839|196|367|5241|6817|C477694|C511295|7276|C014218|D004958|D005485|D055768|C517828|D015735|C517827|D010416|D010724|D013974|C020806|D013749|C533760|
16601081	|C483839|1543|C477694|196|C511295|C517828|C533761|C517827|D013749|
21673325	|C029790|47|191|273|8125|306|367|10109|476|477|478|481|488|490|491|492|498|10476|274|718|793|794|12319|22948|1072|12716|1213|1267|1759|26052|1809|56896|1915|1938|2023|2026|7430|2288|2597|2664|2665|2752|2934|2940|3181|9454|3320|3326|7184|3612|3708|3799|4099|4131|4082|9782|4155|4340|17836|8775|4684|316632|4744|4747|4741|4831|5049|5091|5160|11331|5315|5354|5519|5582|5834|5837|6252|6285|6389|6456|574…
20961953	|C029790|196|1544|C067940|C070055|C014024|C028451|C027309|C023035|C410127|D001284|D004420|D006130|D006984|D008107|D013158|
11906248	|C029790|367|C014218|D013196|C027423|C028617|C026987|D020111|D003907|2908|D011078|
21190954	|C029790|367|2353|2904|3479|3814|7040|C014024|C032739|C074283|C410127|D005831|D052801|D011297|
12473173	|C029790|672|C014024|D004958|1026|7031|C070081|C410127|D013749|D014112|
15093247	|C029790|1543|24300|361523|C081766|C014024|C009828|D010634|D013749|196|7157|
23770461	|C029790|24300|25642|8856|9970|C081766|C014024|C009828|C009407|D003907|D019319|C410127|D010634|
19327374	|C029790|2688|3479|6750|C014024|C023035|C410127|D011297|
20297801	|C029790|2902|2905|C009407|2903|C410127|D009410|D011078|D003072|D011297|
20024649	|C029790|8856|C009828|C080417|D001629|C006780|D002998|D011345|D008472|C410127|C010347|C037565|
19750101	|C029790|6906|7252|C500336|C067940|C070055|C541132|C023888|D003633|D004147|D006581|C410127|D010416|C076994|D011078|
20804816	|C555859|6906|7276|C511295|C561157|C085794|C558403|C086401|D014284|D013974|C533760|
19672399	|C477694|367|2099|2100|2908|C511295|D013196|D004958|C517828|D006854|C014290|D015735|C517827|D011075|7067|7068|D014284|D013629|C020806|C533760|
16005038	|C477694|367|C511295|D013196|D005411|3972|C533761|D015741|C517827|C086401|D006529|D011628|
25544063	|C477694|1733|1734|791732|368270|406731|C511295|619193|7068|7276|C006780|798872|323424|10941|D014284|C020806|
26004626	|C477694|1734|C511295|C072553|D003513|D014284|D013974|D014285|
23603053	|C477694|2099|C511295|C572625|D004958|C558403|
17553549	|C477694|7276|C511295|C572625|D005411|D055768|D006540|D009570|D014284|D013974|C020806|
16024102	|C477694|100190880|C511295|C018566|D004958|D005411|C011048|D056486|C015885|
11752103	|C500336|8714|24300|361523|9970|C023035|196|1543|C038491|D001241|1571|D019324|4363|1244|D002995|24306|298423|D003907|25642|8856|D004051|C016517|D007538|C036567|D010634|D011285|D013148|D013311|D013749|
20888801	|C101670|6547|D012640|D013226|D010862|6546|
23146750	|C511295|11057|81616|10880|140625|8747|339366|9370|240|249|283|314|200315|9582|9915|433|22863|79572|245973|84312|114902|813|6362|6347|6354|729230|9034|912|1056|57214|10462|338339|26253|79789|91522|9586|1414|1500|1514|2919|2920|2921|6374|1594|91614|10170|22839|85440|1852|79825|2012|2171|9715|26261|2208|2219|2220|2242|2867|9982|57600|2346|100303592|8326|374378|202309|348654|14594|2852|2857|404672|5…
18084045	|C511295|213|2597|7334|559475|D002857|718|100135893|5888|D004997|9892|
24680724	|C511295|84168|10678|817|54921|1379|70202|1759|1854|57798|26959|3297|91750|4135|9442|4436|17748|29078|79050|57475|5362|54949|10505|6505|140775|166378|6773|9984|55248|90407|114034|7277|C014024|130872|8907|23545|9994|1043|5129|1938|24139|54585|130916|50814|5828|114971|83732|8835|8805|74120|54367|C089796|8086|10347|132|288|382|1822|84002|9774|632|653|898|8812|23580|22820|54205|13110|9785|3338|55837|…
16488489	|C511295|338|841|8490|D001564|344|100142632|14867|3043|3240|C074702|6188|710|D004178|1508|4522|D004997|503507|367|2168|9415|D014204|2597|6169|
25639565	|C511295|468|581|596|836|1649|9451|1965|2081|4217|23645|5687|5693|5694|5695|5705|5717|7186|C078846|C005865|D056486|D006529|
19211157	|C511295|6348|6351|1437|3576|3593|3569|7124|D008070|3586|3553|D001321|
25765474	|C511295|1584|1585|1588|1543|4158|C014024|C023035|D005576|1583|3284|6770|C089796|C004925|C076994|C045362|D013749|C011559|
22343140	|C511295|1788|4204|D011297|D015518|
22507668	|C511295|246870|100190880|D001564|
22467012	|C511295|2902|2904|2905|D007859|D008569|
16581143	|C511295|652971|C006780|C049098|
19464578	|C511295|3479|D011297|
22100034	|C511295|6528|7038|30670|7068|7252|7276|C006780|C020806|
18161906	|C511295|6783|7276|D004958|D005411|D013974|
23959441	|C511295|6783|C010840|D004958|C020806|5468|C041181|D009374|
23402801	|C511295|7067|7068|C086401|D014284|D013974|C533760|
15458797	|C035476|196|2099|2100|2101|D004958|C005290|
15458795	|C035476|718|2099|2100|6699|D004958|C006780|D003993|
21726595	|C035476|1583|1586|3283|3164|6770|7067|D015124|D014284|
22045033	|C035476|2099|317734|317733|C121479|C105260|D004958|C006780|D004054|D004964|D004970|D004997|D019833|D006589|C016340|C005290|C029659|D015029|
16079615	|C035476|2099|2100|C121479|C024292|C020225|C047723|D004958|C004839|C038939|C451418|C088673|C005290|
12504345	|C035476|2099|C432591|C516284|C524594|C024292|C105260|D001577|D004958|C006780|C492482|D004857|D004997|D008777|C004845|C025256|D009640|D009644|D010420|C004648|
19463925	|C541980|1543|1544|1545|D009249|D013749|
16783407	|C476036|4323|C061282|4313|4318|D002251|135|D013853|D008106|
17259670	|C483845|5468|6256|C023036|5465|D001241|D004487|D002351|
19135037	|C029141|1544|1555|1576|C025591|D000082|D016642|D008748|D010615|D010634|C496215|D012293|C523402|D013739|C112106|
19276279	|C520611|196|1543|1544|1545|D001564|D015127|C539817|2539|2729|2730|2936|2939|D013749|
21788198	|C501339|6347|5329|5054|7010|C106572|C048324|C000188|C072763|C018465|3791|C006780|C487162|C006852|C465366|C012864|C000912|3627|C031394|C076154|C049346|C108024|C017435|C508136|C052034|C415144|C550006|C401104|C055370|C013099|D008344|D008731|C028912|D009267|D009534|C002771|D010118|C076994|C023036|C008971|C045362|C513428|C428725|C470613|C100036|D012402|C508135|C005806|C009424|D013792|C027971|D013893|…
8773445	|C010654|148|C051731|147|D010146|C042390|D005557|D009638|D015232|D010646|D010656|D011224|D013999|
7909562	|C010654|148|C051731|147|D014693|D003042|D011224|D011433|
15917307	|C093973|9429|196|C049584|C541506|C022921|D001564|C075954|C026209|D013749|
17030193	|C093973|25|1277|5594|5595|5468|C037112|D000079|5580|D002251|D003484|D000431|C010238|D006861|D000068877|C060836|C089730|C085746|C113580|
10400907	|C093973|183|6649|D019808|D006973|D009638|
18487452	|C093973|183|6855|C072553|C067713|D013311|11607|C084178|C113580|D000068756|
15121739	|C093973|183|2246|10631|6696|C085911|D000841|C432165|D019808|C113399|2260|C093642|D020123|C113580|C009687|
15728788	|C093973|183|5744|C081643|11607|D004656|1636|5745|D005492|1385|5594|5595|5111|D005839|D019808|C041125|D051437|
12758056	|C093973|196|1050|1051|1543|1545|5594|5595|1728|5468|C089730|D013749|5604|C113580|
15313166	|C093973|196|405|1543|5604|D013749|5594|5595|
15572374	|C093973|196|142|C120227|C014211|C017228|C072116|C424127|D013749|1543|C113580|
12213569	|C093973|196|C090942|1543|C043931|5594|5595|C076588|D001564|3725|D013749|5604|C113580|
9495809	|C093973|196|1543|1545|1728|D013749|
11728381	|C093973|196|C120227|5594|5595|D013749|1543|1545|7040|D013755|
15880691	|C093973|9131|581|1026|5594|5595|7157|D003300|D017382|D015032|
15608143	|C093973|207|572|1385|2920|5594|5595|6197|C009687|
15358673	|C093973|207|4846|D004958|5594|5595|D006854|3383|5970|7412|D008070|D017258|D015735|C076196|D011374|C009687|
19881297	|C093973|207|5594|5595|C085911|C009250|D009203|
23994741	|C093973|213|3309|D003513|5594|5595|D003609|1843|D019319|C076715|D009395|
16598758	|C093973|248|C030371|4548|D000241|D005576|D019271|D008727|4953|D013936|C009687|
22019892	|C093973|249|50964|6696|D019256|5594|5595|860|D002104|D010024|
18346929	|C093973|351|5594|5595|C088860|1956|C412373|D007464|10142|483|8455|837|1434|2335|2353|3437|3673|3678|3688|4773|4830|4926|6714|7153|7257|8936|D003300|C002701|C020972|D015125|
18583042	|C093973|351|23621|C469298|D003300|D003474|C004999|D008345|D008911|C093642|D000544|
18214481	|C093973|360|1950|C085911|C088860|D003474|207|1956|5594|5595|C113580|D010051|
12660819	|C093973|466|2002|5594|5595|D000841|1385|2353|6722|C432165|C093642|C017947|
19038232	|C093973|472|891|983|1026|11200|5594|5595|C085911|207|D002110|D019833|5604|5605|5894|D014212|C113580|
22162761	|C093973|476|3630|5594|5595|C070515|D005947|5578|5579|
10625299	|C093973|488|1958|D000111|C058819|D004317|D006861|D019311|
15970427	|C093973|581|4170|D007975|C009687|
14506750	|C093973|581|596|C067311|C113580|D009376|D011471|C030852|
17097560	|C093973|596|4170|C501332|581|598|10018|D015470|
16269011	|C093973|627|1385|2247|5594|C063509|4915|C113580|
14622123	|C093973|627|1385|D018350|D000661|2902|D002118|1812|D005576|D016291|D004298|C056723|C061950|C063302|C063509|C534628|C071262|D015647|C113580|
17689939	|C093973|632|5594|5595|860|121340|D004958|C070081|C059514|C093642|
18710790	|C093973|332|595|1499|5594|5595|10398|4638|C070571|4609|D001943|D009362|
20206645	|C093973|672|2099|5241|7031|D004958|595|5594|5595|6714|C023888|D003633|C070081|1950|C016340|
19561311	|C093973|682|3606|5594|5595|C007517|D017382|C059514|
18647594	|C093973|682|C059514|5594|5595|C093642|D013755|D058226|
19346296	|C093973|727|5594|5595|D020001|D002118|8877|C059514|6348|3553|3569|5970|7124|D010538|
16116186	|C093973|727|5605|5594|5595|C084956|140|207|3592|3593|D037342|C009687|51561|
19808899	|C093973|768|3091|5728|6513|C085911|C018021|D010100|D000708|D002277|D013964|
12574409	|C093973|796|4803|D002118|5604|D015759|D011189|D018170|C113580|D008881|
16013042	|C093973|836|5594|5595|D002945|581|54205|C113580|
20802529	|C093973|836|5366|C072553|4170|D016190|D002945|C030110|C113580|673|3265|
19361540	|C093973|836|C432165|4314|D002953|1958|2353|4616|3725|3726|5594|5595|5599|5601|C113580|
21964635	|C093973|836|841|C017875|5594|5595|D009374|
18594523	|C093973|836|842|5604|6648|D000111|C403754|D004317|5594|5595|D005978|D017239|D017382|D013481|D010051|
23850738	|C093973|836|3952|5594|5595|C095512|3717|D004958|C006780|
24157283	|C093973|836|840|5594|5595|D000111|839|842|1649|3309|4780|142|7295|C432165|C006632|581|596|100506742|7494|
24905940	|C093973|836|C006780|581|596|5594|5595|C063302|C017967|
21549813	|C093973|836|5594|5595|D000111|578|581|596|840|842|54205|22059|D008767|C093642|
17539917	|C093973|836|5594|5595|5970|C518978|1432|C406525|D009410|D007736|5743|D020078|
23578390	|C093973|836|5594|5595|C432165|D012969|581|596|D003731|
15695173	|C093973|836|2246|5594|5595|C085911|207|595|1026|6440|C009687|
18164246	|C093973|836|C085911|308|D017878|207|D004317|C015765|C009687|
21600974	|C093973|836|D000111|C432165|D002330|2936|
18775851	|C093973|836|142|7157|D004317|581|27113|596|842|5594|5595|C121565|C113580|
22155320	|C093973|836|D004317|581|596|847|5594|5595|142|7157|C006552|D009202|
23708402	|C093973|836|C010643|9131|D006581|843|841|5594|5595|5599|D017382|
25773745	|C093973|836|2729|3162|5594|5595|4780|C085911|207|C005274|842|847|5580|D010100|C085746|
17196791	|C093973|840|842|1676|C085911|D000171|207|841|3725|4217|5594|1432|5595|7157|C432165|C093642|C113580|C009687|
21420390	|C093973|842|5594|5595|5970|C085911|5602|5599|C432165|581|596|D002945|840|C007517|5580|5581|C527556|4792|5747|6714|D011799|D017382|C093642|
24726520	|C093973|842|5970|C014024|207|836|841|5594|5595|5111|5728|C009687|D006529|
15618436	|C093973|842|2255|D001194|C113580|
22427991	|C093973|847|1026|D000111|207|C044387|183|D017382|55532|7781|D015032|2308|5594|5595|7157|
10919993	|C093973|6347|6352|3576|C451162|7124|D005978|D052638|C093642|D001335|
19132243	|C093973|6347|6376|3725|4792|D002994|D011345|D005947|C093642|
12016129	|C093973|6347|3576|3605|3569|5594|5595|C020972|4790|5970|C093642|7124|D014108|C113580|
20712904	|C093973|6347|3553|3569|4843|7124|C432165|D003474|D008070|5594|5595|D009569|C059514|C093642|D012460|
22700867	|C093973|6347|3627|3091|5594|5595|5155|D000111|D009532|
19016906	|C093973|6352|1234|6647|7124|D004221|D009569|D017382|C009687|
21297082	|C093973|6352|3576|688|5594|5595|D001115|D008070|D010936|55870|90427|6376|2920|6374|6372|1545|23586|25975|94240|131583|121512|2254|55008|3429|10561|64135|3434|3433|3437|3553|3574|3611|10379|3696|23704|54674|4129|5604|5605|4599|4600|4938|4940|54625|50640|5894|64108|22902|54809|8614|25976|7127|7130|10628|11274|54739|64848|80149|84146|D011112|
19801633	|C093973|595|C432165|D001564|D015123|207|C009687|
21813464	|C093973|595|1978|5594|5595|7249|C078765|673|5894|C471405|D002292|D002471|D007680|
18180316	|C093973|929|C432165|C416282|D003474|D005947|2353|3725|4312|4790|D008070|C093642|
16329108	|C093973|952|C068073|D002117|C097599|D014212|5594|5595|
19593637	|C093973|999|1950|C016601|2099|7031|C412373|D004958|C070081|D008926|
25656647	|C093973|999|2353|3725|4318|6615|7431|C085911|4792|5970|C434003|C545357|1000|5594|5595|D003474|D013755|D009361|
24997338	|C093973|1000|4313|4318|C085911|D004958|C006780|
24481447	|C093973|1020|C432165|D019256|2670|5468|C532131|C008261|D008070|C089730|C017947|C458508|C057693|5594|5595|
14647439	|C093973|1026|3162|D002104|329|D006427|C093642|D013274|
15978937	|C093973|1026|D000111|5594|5595|C007517|D019311|D013755|1017|1019|5578|5925|6667|
11509553	|C093973|1026|D000111|
17283133	|C093973|1027|C072553|D004958|C070081|D006427|C067713|D017258|D015735|
15563584	|C093973|1080|5594|5595|C085911|C033394|155|D037342|C113580|C009687|
21029458	|C093973|1116|5594|5595|C059514|D005909|D009361|
15350541	|C093973|9075|2705|3553|C085911|1045|6927|100506658|C055494|C093642|D013853|7082|
24200059	|C093973|7122|100506658|7082|C085911|C008261|
15385614	|C093973|1385|5594|5595|5173|C117789|C412373|D002211|2353|D005576|D018750|D016291|D019833|C072105|C063509|C071924|C049985|C496429|D013755|D006930|
18375950	|C093973|1385|D000111|2596|5594|5595|4803|5581|C088060|5580|C018021|4747|5578|5579|5582|11075|10381|D016877|D015032|
26026912	|C093973|1392|D016604|5594|5595|5580|C070515|
21959975	|C093973|1392|D008070|C093642|
17388968	|C093973|1401|3553|3569|D011794|C059514|C093642|D006331|
19460412	|C093973|1437|D000111|C432165|D052638|847|1543|1728|C101044|
26054450	|C093973|1490|7040|C085911|D010696|4087|4088|C093642|D005355|
19369054	|C093973|1490|D002104|D005947|C093642|D013311|4489|5054|D015032|D003921|D007674|D058065|
11751460	|C093973|1499|3630|5617|C049584|581|596|3717|6776|C095512|D003907|
22094458	|C093973|3576|C434003|3569|C037123|2919|2920|3725|5594|5595|D003513|C093642|C113580|D002104|D006965|D011014|
21742513	|C093973|3576|5594|5595|D002945|5243|596|598|836|331|D017239|C009687|207|D010051|
20633634	|C093973|3576|C007262|1147|3458|3553|5594|5595|5601|5743|7124|D008070|D015232|C093642|C001899|D005767|
15622447	|C093973|3576|C001654|3383|3725|5594|5595|C093642|1432|C113580|
12065299	|C093973|3576|3553|C056369|D000584|5594|5595|4790|5970|D002927|D003000|C039614|D006246|D003092|D016264|
11527995	|C093973|3576|D005912|D008070|4792|C093642|D015054|
20307528	|C093973|3576|C432165|D005944|3569|5594|5595|5599|5970|D008070|C002669|C093642|
25045119	|C093973|3576|C507035|5594|5595|C022838|D009543|
16076765	|C093973|3576|D000111|C432165|D008070|5970|D052638|5594|5595|C066229|C093642|D001335|D014810|
19913079	|C093973|1586|D007783|D001943|
12839940	|C093973|1588|C088860|1956|D000728|D004958|D004967|
20096755	|C093973|1588|C085911|C432165|C006780|207|1385|5594|5595|5599|5601|5732|5734|5743|C063509|C406525|
20464547	|C093973|1543|2254|3552|C090942|D001564|D052638|D011084|D014028|D000230|D008175|
20971882	|C093973|1543|4586|C511621|C066851|C093642|D013749|1956|6667|C101044|
15698582	|C093973|1543|C090942|C011512|C017228|572|598|637|1432|5599|7157|C072019|D001564|C408604|C121565|C113580|
16901605	|C093973|1543|C090942|D019324|D001564|C016299|D003994|D004365|1544|1545|C121825|D013749|
19782052	|C093973|1545|3484|5594|5595|5743|6714|C091768|C412373|D000001|D002118|D007213|3758|6557|C104810|D012965|D013749|196|1543|
20371703	|C093973|1581|D019826|7421|D002117|857|1445|1591|3172|5594|5595|8648|10499|9611|9612|10891|6256|D008095|C502354|D019319|C515233|C113580|
21055460	|C093973|3491|5594|5595|C085911|207|D000111|D003513|
12508112	|C093973|1616|84106|7341|D019256|C093642|
16463383	|C093973|1649|D000068579|5594|1432|5595|C045651|C113580|
24930757	|C093973|1649|8797|8795|C090942|D000111|C467077|596|598|836|841|5594|5595|142|8743|
16373398	|C093973|1906|5594|5595|D003687|207|4846|D009569|3630|C009687|
17974986	|C093973|1906|C086232|581|2626|7124|D004317|1956|5604|5605|5594|5595|C101044|D009202|
16786172	|C093973|1906|9456|D007545|D010656|C113580|
12169099	|C093973|1906|3725|C432165|C070515|D003513|D010656|C064758|D013755|C113580|
18718921	|C093973|1910|5594|5595|C492919|C093642|C406525|D012906|5970|C113580|C051122|
11959800	|C093973|1950|6198|C085911|207|D006632|D037342|D011738|D020123|C009687|
15947004	|C093973|1950|2099|C085911|3479|D004958|
10564177	|C093973|1950|2002|5594|5595|C088860|5604|5605|D019327|1956|C017947|C034028|D019287|
15531749	|C093973|1950|5594|5595|5599|4586|D000171|6868|1956|4313|4318|7078|D006861|C078131|C101044|
17805209	|C093973|1950|C419708|207|5594|5595|D006854|5743|D007213|D015232|1956|
21568938	|C093973|1956|C078131|D012965|C101044|C009687|
15292961	|C093973|1958|C017947|1386|2002|C101044|
12475986	|C093973|1958|C057693|5594|5595|5468|D003110|
19786089	|C093973|1958|D002104|5594|5595|D006861|2353|2690|D010269|
9545260	|C093973|1977|5594|5595|8569|D000841|C015001|1965|9261|D006861|1978|C093642|3553|7124|D013012|D013755|
12781867	|C093973|1977|1981|5594|5595|8569|C085911|C015001|1432|C466997|C093642|D013755|1978|C113580|
10903806	|C093973|2002|3315|3458|3553|D009573|C093642|D009336|
17599376	|C093973|2002|C025462|1958|5594|5595|C113580|
18056474	|C093973|2002|5594|5595|C049584|1956|C101044|D009369|
23958427	|C093973|2034|C085911|C010643|D000111|C018021|2056|3091|5230|7392|D003513|D003676|6648|D005978|D010100|
14975756	|C093973|2099|3976|6774|D004958|5594|5595|C006780|D004726|2100|D019833|D008731|C025256|D013629|D001943|D011471|
19340542	|C093973|2099|D004958|5594|5595|C070081|C093642|D013629|D013755|
20118172	|C093973|2152|7124|C099630|D000661|2147|7035|C432165|D004298|C103081|D018817|C093642|
20005289	|C093973|356|C072553|596|836|4792|C049639|207|C009687|
15231676	|C093973|2246|5594|5595|3084|C488185|C081565|C070515|C113580|
8878442	|C093973|2247|5594|5595|C057693|2002|2353|5155|D050197|D006965|
16632126	|C093973|2335|7124|C056165|5594|5595|D000111|C007517|D006861|C072936|C113580|
16572112	|C093973|2335|5594|5595|7040|C031291|3725|D005947|3265|C054474|D013481|
22406263	|C093973|2335|5594|5595|D005947|1901|9294|1903|8698|53637|C471998|C093642|C060506|D013311|D006943|D003921|
22020770	|C093973|2353|3725|C090942|C432165|C440499|6347|3576|3553|3569|5594|7124|D019840|D012772|
19935718	|C093973|2353|D000111|3725|C016601|C101044|
25616260	|C093973|2353|5594|5595|C412373|890|19066|7031|D001280|1490|2099|2852|D004958|595|898|1509|C070081|C101044|
20875696	|C093973|2353|5594|5595|7031|D004958|2852|C006780|D003513|C070081|C101044|
15090535	|C093973|2353|C412373|D004958|1509|2852|5594|5595|4221|7031|D003513|D019833|D037342|D011794|C101044|
23274518	|C093973|2353|2852|C412373|C006780|2099|5594|5595|C073601|D037342|C101044|
19945525	|C093973|2353|5594|5595|C434003|6347|C072553|D013755|101|301|6364|1026|1364|1958|8870|3486|3726|5055|7538|C113580|
10637132	|C093973|2353|D019256|5594|5595|5599|
9417049	|C093973|2353|D019256|5594|5595|D003513|D019833|D019311|D013755|
10972672	|C093973|2353|D006861|3725|5594|5595|D011794|
22258905	|C093973|2353|D001615|4792|D005576|5970|C529311|1268|4988|7124|D003513|D005283|D019833|D008139|D008691|D009020|C121825|5894|C113580|
14565943	|C093973|8061|C090942|C432165|D003609|D052638|5594|5595|5599|4318|D001335|
17510244	|C093973|2488|7249|D013196|6198|C063509|D020123|894|2475|C113580|
12717738	|C093973|2539|5594|5595|C010643|D000111|D019328|D019256|C042431|
24614234	|C093973|2591|C509288|C432165|D002104|196|8074|5045|5594|5595|C093642|D002105|
23765435	|C093973|2520|C088860|5594|5595|C008261|3725|C101044|
23940812	|C093973|2624|C432165|D008070|3553|4615|7099|C093642|
16109756	|C093973|2626|3082|D004317|5594|5595|4233|4624|D009202|
18083897	|C093973|2626|3082|D004317|5594|5595|4233|D009202|
24211276	|C093973|2729|3162|4780|C047368|1728|5580|83667|C516138|D020122|D005978|C085746|
11909699	|C093973|2729|D000111|9817|4780|D007052|2730|D007213|D007660|D009288|C059514|D013496|
25201354	|C093973|2729|4780|C093642|C017947|5594|5595|4318|
22269385	|C093973|728441|3845|D006861|581|598|836|54205|3309|D017382|
12807735	|C093973|2697|5594|5595|C412373|D001556|D009369|
17975199	|C093973|26585|C459179|7040|D017638|3397|5054|4086|4087|4090|4093|C113580|D011658|655|
20383154	|C093973|2902|7124|C499823|6347|6348|1240|3553|3569|5594|5595|7442|D002211|5919|C071423|D002351|C113580|D004487|D006930|D007249|D010146|D005557|D005620|C518399|
20696143	|C093973|2932|5594|5595|C085911|D018021|1499|7422|C059514|3791|
20937724	|C093973|2932|4137|D018021|C025340|5594|5595|D011041|
19396019	|C093973|2950|C014347|D002945|
12676768	|C093973|1839|D000111|D006861|5594|5595|C093642|C066075|
15952178	|C093973|1839|5594|5595|C088860|1956|C107875|C113580|
11981761	|C093973|3082|5594|5595|4318|D001241|C080955|
17015263	|C093973|3091|5594|5595|C085911|C010643|D000111|C018021|D003676|C025314|D010100|D017382|
16527254	|C093973|3091|5743|C018021|7157|D003676|5594|5595|C025314|C080955|
20152896	|C093973|3091|5594|5595|C432165|5599|5601|C025340|1386|C093642|D008345|D012140|D008171|
14695184	|C093973|3091|D004229|D006861|C093642|D013755|
16227395	|C093973|3091|C085911|C059514|5594|5595|7422|D006528|D002294|D014062|
19131585	|C093973|3162|D000111|D000968|C506540|C007517|C042986|D006861|C030517|D009569|D030421|D012402|C009687|
12690112	|C093973|3162|5594|5595|5154|5155|D000111|D001663|C007095|D006427|D017382|C032628|
22659318	|C093973|3162|C085911|D000111|D000493|D001664|D019328|D019256|836|C058819|D019833|D006418|D007654|D012402|
18357586	|C093973|3162|C085911|D000111|5594|5595|D003474|3569|1432|7124|D003513|D003609|D004533|C081021|D006427|D008070|C064758|C085746|C093642|C032628|
21366594	|C093973|3162|C085911|D006861|65018|10131|D015655|D010300|
21840424	|C093973|3162|4780|C085911|D003513|D003609|D008070|3553|3569|7124|D010936|207|5595|C032628|
20028456	|C093973|3162|1728|D020122|4780|D005947|836|D010100|C014758|207|2730|2950|5594|5595|7296|C009687|D020244|
18332044	|C093973|3162|D000111|C432165|D019328|D003609|D005978|D011192|38|821|900|10576|1026|1191|1312|1565|1719|3301|10294|1958|1647|9518|2952|7184|3303|3329|3553|3569|4049|4255|4501|4609|4837|10891|5052|5742|871|6647|C093642|
20833156	|C093973|3162|C085911|D003513|D003609|D008070|3553|3569|4792|5970|7124|C009365|4780|C032628|D010518|
24423726	|C093973|3162|C027576|847|2940|2941|5594|5595|4780|1728|C432165|C108732|C093642|C009687|
15876423	|C093973|3162|5594|5595|D003513|D003609|D006861|836|842|142|D011794|C447082|
16171798	|C093973|3162|D000111|C412373|C432165|D001205|C020754|D008070|1147|3551|4790|4843|5970|D011794|3458|6772|C093642|C113580|
22709785	|C093973|3162|C005273|207|5594|5595|5054|6696|7124|C009687|C017803|
22056766	|C093973|3162|4780|C432165|D000431|D011794|C093642|C009687|D056486|
19501039	|C093973|3248|5594|5595|4318|D004008|D005480|7076|D007052|D007213|D008528|C025463|C113580|
9822662	|C093973|3297|5594|5595|4155|D019256|9261|C093642|
11322385	|C093973|3308|5594|5595|D003474|3297|C017947|
22198381	|C093973|3383|C103505|D002185|7076|C071423|D013759|C094023|C088155|D009362|
22583650	|C093973|3383|7124|7412|C432165|D010936|5594|5595|4792|5970|D017382|C093642|D007249|D058226|
16427044	|C093973|3458|6774|C085911|D020123|D011471|
18953428	|C093973|3458|5320|C055494|D005576|C014347|5322|22925|D008926|D013755|
20424383	|C093973|3458|C064176|3627|4283|3659|5595|5601|4843|6772|D009569|C059514|C113580|
23831309	|C093973|3458|7124|C434003|C432165|D008070|5594|5595|5599|5601|4792|4843|5970|D011134|3558|C066229|C093642|
20064577	|C093973|3479|5594|5595|C085911|2932|D015655|D064420|
14745455	|C093973|3479|4548|C085911|894|D000535|D003300|D004298|D000431|D007854|D008628|D010396|D013849|C009687|
17458858	|C093973|3586|3558|C069172|C474253|D003609|C480175|5594|5595|C113580|D015054|64581|6850|
22138297	|C093973|3589|5594|5595|C070515|1385|D005576|D003609|D005557|466|3576|7040|C064758|C093642|D013755|C113580|
19101624	|C093973|3593|3569|C432165|C018021|5594|5595|5599|5601|4792|C029938|C093642|
15728660	|C093973|3552|4318|5155|D000069059|C072553|C002963|D008798|C093642|D019821|D013755|5594|5595|C108830|D006965|
16359550	|C093973|3553|4321|C085911|C432165|D003907|C009687|
14581482	|C093973|3553|5594|5595|4790|4843|5743|5970|C072553|C113580|
19765281	|C093973|3553|4312|4313|4314|4318|5320|C090942|D018501|3569|7124|D061965|D064801|C545088|D000893|D001169|D000068579|D008727|
22687552	|C093973|3553|C432165|D062610|3569|5594|5595|4790|4792|4793|4843|5970|7099|7124|D008070|D009569|C066229|C093642|
23284918	|C093973|3553|3569|6285|7124|D000641|5970|C063509|D009599|C059514|D020258|
21574817	|C093973|3553|3569|5594|5595|7018|C006780|
22001142	|C093973|3553|5594|5595|4792|C009438|1147|4318|4843|D007249|
25168428	|C093973|11009|4312|C041525|3576|D012967|C113580|
22053092	|C093973|3569|5594|5595|D008070|3576|3553|1432|4615|4792|5970|7099|C113580|D007249|
20600219	|C093973|3569|C085911|207|5743|C106335|3091|5594|5595|7097|C029938|C093642|C113580|
19401270	|C093973|3569|C090942|C412373|3576|C081020|D004958|3577|3579|16194|3572|4790|5970|D013629|D010051|
20519841	|C093973|3569|D000420|5594|5595|4843|7124|D008070|3162|
10469353	|C093973|3569|7124|D000242|D008070|154|5604|5594|5595|D013726|
19070612	|C093973|16333|C540362|D003078|D003513|D005947|C064758|C009687|D006943|
18778786	|C093973|3684|C090942|C432165|C058317|D015473|
23825585	|C093973|3684|5604|5594|5595|6772|D000069439|1026|1027|3627|3437|4609|6774|C113580|D015466|
16617325	|C093973|3684|C085911|D004121|D013755|D014212|207|
22227104	|C093973|3690|9611|9612|6714|7068|C412373|C103303|8648|6257|C006780|D003907|2908|D014284|D013974|C011126|
15930183	|C093973|3725|5594|5595|7421|C412373|C432165|D004958|5894|C070081|C108732|D013498|
18628248	|C093973|3725|5594|5595|4318|C070515|D003474|D011794|5580|C085746|D013755|D001943|
23312234	|C093973|3814|D004958|1082|D011374|
17131305	|C093973|354|4824|27347|D013196|D004958|367|2100|C070081|D015741|567|6414|
16439309	|C093973|3937|D014212|1436|5594|5595|5829|
16391412	|C093973|3952|C087220|1909|C086539|1910|C008890|1889|1906|D019226|
20008137	|C093973|84557|5594|5595|6774|C025946|C095512|C017947|4363|1244|3569|D007674|
20615082	|C093973|5604|5605|5606|5594|5595|653361|C006632|3684|D014212|952|
15242773	|C093973|5604|D006861|1026|5925|7157|C093642|1432|
15955695	|C093973|5604|C088860|1588|1956|D004958|2099|1432|57504|6615|6591|C088060|D002706|2101|D019833|C085746|5580|D014112|
14536030	|C093973|5604|5594|5595|C018021|
16945329	|C093973|5604|5468|C457499|D000111|C070515|D017382|D013755|C057693|
23237828	|C093973|5604|D003513|1154|8651|8835|9021|122809|9655|9306|30837|D003609|C113580|
12657697	|C093973|5604|5605|5594|5595|C094503|1268|2534|C054649|C016957|C078814|D015124|D013759|627|1958|2353|D016291|C032881|C063509|C089032|C424127|C113580|C070417|
17093206	|C093973|5604|5605|5743|C085911|C433938|1956|2064|C412373|6714|D007213|5742|C406082|3725|5594|C080955|D001749|D002471|D006965|
17728140	|C093973|5604|5594|5595|C432165|3630|3667|5599|D017374|D020280|207|6198|D020123|2475|C009687|D007333|
21135414	|C093973|5594|5595|C078765|847|3014|5599|5601|D000111|D011092|D017382|
22290291	|C093973|5594|5595|C016392|572|581|27113|596|332|891|595|995|1021|1026|1027|1032|1147|1649|2932|4609|5366|5743|5970|7124|7157|331|C009687|C535575|D009062|
19477951	|C093973|5594|5595|C085911|C108123|C103505|C078814|C119325|C422645|C118949|D037342|C009687|
14610070	|C093973|5594|5595|C432165|5599|C006632|836|3303|1432|C070515|D019256|D004317|C093642|D013755|C113580|
16008523	|C093973|5594|5595|C015001|1051|54541|2002|2876|6647|D005978|D019803|D006861|D017382|D013481|
16966607	|C093973|5594|5595|D017638|2355|4312|4318|D008654|
23958494	|C093973|5594|5595|6198|7249|C025946|3479|D001379|207|2353|2308|3480|3667|3725|2475|D020123|D001327|D007938|C471405|D006528|3481|D018197|
15795063	|C093973|5594|5595|C004532|847|D017382|
22552965	|C093973|5594|5595|C006780|1490|1958|2353|2852|C101044|
21697648	|C093973|5594|5595|D019256|836|841|D002104|D010018|D010024|D009336|
25744307	|C093973|5594|5595|4193|C568862|D001564|7157|D019256|1956|5894|D005047|D005472|C101044|
12663670	|C093973|5594|5595|C090942|1386|3725|D000841|C432165|D002945|D005047|C081145|
15843040	|C093973|5594|5595|D002945|C113580|
16648635	|C093973|5594|5595|C085911|207|351|C432165|5599|D007464|4313|4314|D003300|D015032|D000544|
17526808	|C093973|5594|5595|D000082|5243|D004317|D014700|
23523586	|C093973|5594|5595|D004958|D018120|1588|6715|6716|D013739|C011559|2099|3284|
21767602	|C093973|5594|5595|D002945|2099|D004970|207|8202|331|C009687|
18295389	|C093973|5594|5595|5970|7052|C085911|D000431|207|C016063|D011429|D014107|D008104|D008106|D013853|
21507240	|C093973|5594|5595|4170|D002945|D005999|10075|C051890|
19686714	|C093973|5594|5595|D006812|207|3673|4318|5747|C009687|D008175|
19699794	|C093973|5594|5595|D006861|5578|D019311|
11861786	|C093973|5594|5595|C070515|5604|5605|C008261|5578|D013755|C113580|
15302094	|C093973|5594|5595|7124|C432165|C016299|C008261|C440499|
21436242	|C093973|5594|5595|D003622|3576|5970|D003907|C440499|D007249|D012140|
22226621	|C093973|5594|5595|D008070|9181|3383|1432|5970|387|7099|C093642|C031815|C108830|
15907805	|C093973|5594|5595|D019833|596|D015739|356|142|1890|D017239|D019311|C113580|D014750|
19337515	|C093973|5594|5595|4312|C514876|C514877|D052638|408|409|3569|C113580|
15671028	|C093973|5594|5595|D008070|4792|D011112|942|
10910949	|C093973|5594|C090942|5599|D006861|D008353|C027373|5609|
26102008	|C093973|5594|5595|4780|D020122|598|836|C034912|2729|2939|3162|D002251|D056486|
18446786	|C093973|5594|5595|7157|C080955|5743|C059514|1026|C535575|
15028728	|C093973|5594|5595|142|C085911|207|C432165|3725|C017947|4790|5970|7124|8743|D015473|D009101|
9442025	|C093973|5594|5595|C017947|5608|5894|
20654705	|C093973|5594|5595|D000111|8900|2353|3725|D001151|892|983|1019|1020|1021|C017947|
12482858	|C093973|5594|5595|C090942|3091|7422|C006632|C093642|C017947|207|3725|5599|5601|C009687|
19376214	|C093973|5594|5595|C088860|5743|C412373|C432165|D003609|C093642|9261|D012969|C113580|
17174366	|C093973|5594|5595|5111|C059514|1026|2353|3725|7157|D014284|D013974|C011126|
16149052	|C093973|5594|5595|D019833|1000|1020|1026|5111|D014212|4741|C113580|
24019090	|C093973|5594|5595|D000111|C009684|4170|142|6648|
19954742	|C093973|5594|5595|D000111|581|596|839|54205|C432165|C009365|836|842|
19327394	|C093973|5594|5595|D019256|D008627|
25531190	|C093973|5594|5595|D000111|467|5599|5601|D020106|1026|22059|C432165|C071834|C093642|
18506790	|C093973|5594|5595|D000111|9131|C432165|5599|D002104|818|D019256|836|142|D002166|D016572|C072105|C093642|
18310510	|C093973|5594|5595|D003513|3605|D003609|D005947|207|23765|C059514|
19135555	|C093973|5594|5595|D008070|3569|4792|4843|7124|C412469|
19376148	|C093973|5594|5595|C432165|4843|C072553|C067713|D008070|213|3162|C009900|D010457|C017803|
18840457	|C093973|5594|5595|5743|C085911|C432165|5599|5601|C016340|2353|3725|D015232|C093642|C009687|
18602970	|C093973|5594|5595|C006253|1975|64968|
17482686	|C093973|5594|5595|5340|D015119|D002251|10018|D007531|
11683414	|C093973|5594|5595|C039671|5468|D007213|D013749|196|C057693|C113580|
15353912	|C093973|5594|5595|D001427|D003907|847|D011297|
15252869	|C093973|5594|5595|C010643|D000111|3725|C432165|D019256|2539|C068623|D005978|C093642|
24401988	|C093973|5594|5595|D000111|3162|D019328|D019256|4489|
22085843	|C093973|5594|5595|D000111|578|581|596|598|836|840|842|54205|6416|5599|5601|C432165|C110772|D003300|C020972|
10700234	|C093973|5594|5595|D013759|5894|C064769|C054649|D005910|C062018|C070417|
20060012	|C093973|5594|5595|C095512|3717|6772|C012843|59|2335|D005947|D006984|C432165|C093642|
11233754	|C093973|5594|5595|4803|C008261|
20056918	|C093973|5594|5595|4842|D019808|C001803|D006973|
11709198	|C093973|5594|5595|D019256|1432|5599|D003545|1978|5601|D008715|C093642|C113580|
16269455	|C093973|5594|5595|D004317|C506645|C440229|2064|5604|5605|5465|5894|C101044|C098214|D009202|
16687388	|C093973|5594|5595|C432165|5599|5601|D010269|
14514659	|C093973|5594|5595|C432165|581|C017947|596|1647|
9710602	|C093973|5594|5595|C017947|1950|1956|2353|44164|2885|3725|6464|D013498|C101044|
19810018	|C093973|5594|5595|7124|C005274|207|3569|100195681|4318|2475|6198|D020123|C009687|
12904460	|C093973|5594|C018021|D008775|D012164|4340|D004681|
10620750	|C093973|5594|5595|C090942|5600|D003042|1432|C093642|D009202|
11297530	|C093973|5594|5595|4312|7124|D006861|847|6648|C093642|D013481|C113580|
15733095	|C093973|5594|5595|D003520|D012021|D014555|
16052512	|C093973|5594|5595|C055494|4790|5970|C067311|2149|
12608646	|C093973|5595|7124|D020126|6338|6340|C026777|154|5594|D008070|D010100|C093642|D013726|
20829427	|C093973|5599|5601|D019256|2670|5594|5595|C008261|C017947|D003072|D006948|
19903766	|C093973|4170|D009538|5594|5595|D011433|D008175|
23052036	|C093973|406991|D013196|406983|407004|81671|D004958|596|595|2100|27250|5241|C053541|D003513|D003609|C108339|2099|142|5728|C070081|C451426|C009687|
18625914	|C093973|4312|C004808|3265|5879|387|C093323|C002963|5594|5595|D008070|4317|4318|5229|D008798|C487513|D019821|
17449795	|C093973|4312|D000111|C007517|D052638|5594|5595|50507|D001335|
19661247	|C093973|4323|D000171|4586|C432165|D000069347|C492739|C078131|D014028|C101044|D029424|
16213474	|C093973|4313|27035|D000111|4318|C432165|C043211|5594|1432|5595|C007517|D004317|5599|5601|D011929|C093642|
15504454	|C093973|4318|C090942|C017947|1956|5594|5600|6300|5603|1432|5595|C416927|C101044|C113580|D001151|D002280|D002294|D012878|
19447859	|C093973|4318|C085911|C090942|C432165|C070515|C107773|1950|1956|5594|5595|5599|5601|D013755|5578|5579|5582|D009361|D006528|D009362|
19804834	|C093973|4318|5743|C006680|C007517|5594|5595|C081021|C040015|C080955|D011794|D017382|D013755|D005909|
23288142	|C093973|4318|C070515|5595|D004281|3162|5580|D019787|D013755|C009687|D009361|D009362|
12745093	|C093973|4318|C070515|3082|7124|D012460|D013755|C113580|
22926441	|C093973|4318|7124|C432165|D008555|207|5594|5595|4313|4792|5970|
19135467	|C093973|4609|C029938|5594|5595|142|C113580|
24755484	|C093973|4719|4724|D045542|581|596|5594|5595|D012402|4720|D020734|
12446695	|C093973|4780|C018855|D019324|C072553|2939|C067713|D019319|C113580|
22187434	|C093973|4803|5321|59341|C040776|D000242|C078814|D016718|D002118|C008876|D001847|D002607|D009134|
22974838	|C093973|4843|5743|7124|C085911|4790|5970|D002110|207|5594|5595|D008070|D009569|D015232|C066229|
23268108	|C093973|4843|5743|7124|C085911|4790|5970|D000111|C432165|C008157|5594|5595|D008070|C093642|
16417967	|C093973|4843|C085911|C432165|D008345|D020149|
19111554	|C093973|4878|6548|D004958|5594|5595|D010656|D002312|
17360324	|C093973|1728|8878|C085911|10072|D006861|4780|C064758|D012402|
15249158	|C093973|2908|C432165|D002220|D003345|D008094|D015735|D014635|5578|
15016657	|C093973|3164|D002104|581|C028031|4929|8013|D016572|C063509|
12021184	|C093973|3164|C006780|1583|2353|3283|3725|5594|5595|6770|C063509|D011374|
16982755	|C093973|100506658|C068073|D006861|C061133|5914|D014212|D009369|
10446394	|C093973|5105|D000242|3630|D020123|C057693|2538|C009687|
15212812	|C093973|5321|D002104|5594|5595|5599|5601|5743|C058819|D015232|
25069788	|C093973|5329|D002104|5604|5594|5595|D009361|
22261521	|C093973|5329|D000111|C432165|D006861|D009538|3725|5604|5594|5595|4792|4793|D009361|C434003|D003474|D007249|D009369|
23728938	|C093973|10631|D010100|207|3091|5594|5595|7422|
16126301	|C093973|5457|D014212|
15050417	|C093973|5468|C091768|196|1545|D013749|6517|
11978788	|C093973|5590|C031143|2885|5595|2185|5894|6517|D020001|D003847|D019833|D010712|C113580|C009687|
17909072	|C093973|5617|C049584|1544|C060533|D004958|C070081|D003110|D008223|D015674|D011471|
17387271	|C093973|5621|D010100|D009362|D013274|
16330497	|C093973|5743|C078814|4312|4314|4318|7076|D013759|C088155|5594|5595|C080955|D015232|C093642|D005902|
23376440	|C093973|5743|C432165|D019328|D008550|C093642|C017947|4780|C113580|
15056798	|C093973|5743|C090942|C017947|5594|5595|
16894348	|C093973|5743|C096920|5915|D003513|D003609|D015232|5742|C115461|D014212|
18596194	|C093973|5743|7422|C432165|D003474|C080955|C093642|D015212|
12377986	|C093973|5743|C007262|5594|5595|5599|5601|D007213|C093642|
25199686	|C093973|5743|C085911|D000111|207|5594|5595|C432165|C007517|1051|1385|2353|3725|5970|D004726|1536|4792|50508|
22767315	|C093973|5743|D000111|5594|5595|5599|5601|C432165|C072553|C037123|D003513|D005978|C093642|
16677110	|C093973|9104|D020122|
16458614	|C093973|5054|7124|C072936|5594|5595|C113580|C009687|
15713539	|C093973|6770|D000841|D015124|D002784|C093642|C017947|5594|5595|
19429262	|C093973|6774|C432165|D019256|5594|5595|653361|C070295|C007517|
12649123	|C093973|7040|D052638|1277|C093642|C118258|C019107|D001335|
9288946	|C093973|7054|D000109|5594|1432|5595|9261|D005576|C093642|C017947|D013012|
18950629	|C093973|7054|C085911|C054649|5594|5595|5599|C432165|C070515|C062018|C089032|C113580|C009687|
10866818	|C093973|7076|D014212|5915|5916|6258|
21720550	|C093973|7094|C517629|D002945|9564|3551|3688|4790|
23405061	|C093973|7096|402884|101792125|769014|7098|7099|7100|10333|51284|C085911|3467|C095512|396398|D015075|C432165|D002738|C408982|3553|3569|4843|421219|C460864|D008070|C063509|C508075|D011070|C402365|C093642|C417521|C050414|C113580|C009687|
24039973	|C093973|7124|C080417|3586|C088115|D004958|C070081|C025256|111654|5606|5608|C093642|
17934341	|C093973|7124|C088860|C011512|1956|D019833|D008070|D013749|3576|
14644621	|C093973|7124|C432165|C007262|3456|3458|3569|5594|5595|5599|5601|7040|7043|D008070|4050|C093642|
20524210	|C093973|108314|D000111|C018021|C113580|
20237592	|C093973|7349|C104416|D009569|1636|D006973|
17256720	|C093973|54658|C432165|C043561|196|1543|C093642|D013749|C113580|
15879110	|C093973|7421|D002117|207|3458|3558|3559|5594|5595|C081021|C004809|C113580|
18252963	|C093973|7422|C085911|C105260|D004958|C006780|C027561|D004026|D004051|C070081|D019833|C093642|C009687|
17327230	|C006183|836|842|1026|54205|6647|7157|D003300|D007510|D014212|C009475|
17705259	|C046728|248|C005359|C010643|D001205|C040048|D002726|C071192|D006923|C013592|D008550|C057364|C049375|D011794|D017382|C059514|C066340|
14670006	|C046728|338|C000976|D024502|D003300|
12628296	|C046728|847|2539|D020122|
21130106	|C046728|6347|4780|5970|C028451|D004281|D015118|C025364|C016766|D014212|
19455640	|C046728|5741|C010643|D020122|D003300|D004492|D005290|D005296|D006861|D008353|D008715|D011736|
19528508	|C038764|5743|C027439|D008070|
15596252	|C497827|2099|2100|C497826|D004958|C006780|
23060470	|C019273|43|4353|C076946|D017706|D013311|C084178|D000544|D007859|D008569|
25940660	|C019273|43|C010845|D010936|D008569|D019957|
21190014	|C019273|51|948|1050|16333|5468|57761|D008076|D005230|D005947|
23264188	|C019273|9370|8829|5468|7020|D003561|3091|D006965|D006470|
18303122	|C019273|9370|C471109|6347|D000111|C432165|C416282|D006861|D010168|3553|7124|C060836|C458508|
15110108	|C019273|367|C008745|2099|D013196|C006780|C423722|D017373|
20450929	|C019273|847|7124|C060836|D017378|D001930|D020258|
15698426	|C019273|6347|5468|5970|D004281|D015118|D008070|
24188201	|C019273|3576|5468|C089730|D014028|7099|D007249|
14709329	|C019273|3383|5468|D002351|C089730|D004487|D007249|D010998|D003924|
16091293	|C019273|3458|5468|C458508|D004681|
21893696	|C019273|3586|3553|3569|7124|D016264|4353|C089730|D003092|D004195|
16687628	|C019273|4868|C060836|5468|C081643|D005923|D011507|
18525235	|C019273|3164|6770|C006780|D011374|
12485869	|C019273|5468|D007213|836|5594|5595|
23795773	|C019273|5468|D005690|836|C060836|D003072|D008569|D001523|
11991651	|C019273|5468|7124|D008070|C060836|
24011919	|C019273|5468|D014807|D058186|D015427|
24433871	|C019273|5468|D005707|D058186|D007511|D015427|
22989705	|C019273|5468|7124|D002945|C060836|D007674|D009336|
14506076	|C019273|5468|C057693|D000138|C016299|
16100529	|C019273|5468|7442|C103505|1268|C071423|C500528|2166|D010664|C089032|C110630|1269|D002351|D004487|D007249|D007213|
17884933	|C019273|5468|C097240|D007249|D007454|D006965|D013974|
18387855	|C019273|5468|D015230|C089730|D009437|
20369229	|C019273|5468|D003474|43|D013311|D003704|D008569|
16982041	|C019273|5468|C036837|6647|6648|D016718|847|D007213|C060893|5465|
15026081	|C404910|367|C054923|196|1543|D013196|D004958|C070081|D013749|
15483189	|C404910|367|D013196|D017373|D003634|D005411|D005485|D008731|C025643|
15589981	|C404910|367|D001564|D003633|D005485|D008731|D015741|D015735|C035988|D013148|
11861975	|C404910|367|D013196|D004958|C014290|D008731|C025643|
11509743	|C404910|367|1191|1586|2099|2100|2878|3479|3488|3727|4257|5241|D004958|1508|D005485|6772|D008731|
20826375	|C404910|9212|8312|9133|983|1026|3491|1718|54206|2353|10912|2768|3625|4085|3164|5187|5522|6776|11065|54361|D004958|C006780|9961|
11390168	|C404910|718|4057|C016601|D004958|D004054|D008731|C025256|C016340|D013629|
22549810	|C404910|6387|7852|D004958|C006780|C070081|D019833|
16737795	|C404910|1583|1588|2488|3283|D004958|D008731|D011374|
22120136	|C404910|1588|D000735|D001280|2488|C006780|D015124|C014594|D008731|C025643|3972|
11530281	|C404910|2099|C104006|C041594|C105260|C016601|D004958|C006780|
20143881	|C404910|2099|C429623|5468|C000188|4780|D000487|4520|4609|5914|6667|C087670|6097|C007725|C005947|8856|C001847|D004958|C006780|C083997|C054409|367|9971|2908|D003372|C465366|2101|C012864|C055818|7494|C010909|D003907|D004006|D004178|C017435|5916|C027392|C033789|C415144|7067|D005284|2104|C017690|6256|C082360|C108339|6257|C061365|5467|C475882|C094127|C100163|C453899|5465|D006540|9970|C033148|C057467|C…
24994688	|C404910|2099|2100|D004958|5241|C027561|C042791|C036042|D004051|C007379|1588|6770|C027387|C034171|D013629|
21251949	|C404910|2099|C106572|43|C027880|5141|582146|C001969|D000448|C014983|150|151|D001280|C072763|D001387|C007725|C001847|C006780|C004590|C006863|D012721|C007031|C004660|D003372|C007168|C093628|1559|D003976|D004003|D004006|C000944|D004117|C076154|D004222|D004726|C036251|C005073|C001182|D005031|C002698|D005278|367|C415144|D005284|C100163|C493102|C494197|9971|C076656|C093630|C034091|D008044|C100082|D008…
23611293	|C404910|2099|C532757|4322|4313|4318|C416534|1812|1815|3356|3358|3363|D004958|C492482|D002110|134|135|D002235|43|590|D002746|148|147|1813|C089698|22949|C495612|C010909|8856|D004054|D000875|834|835|836|837|838|841|4312|4314|4316|5742|5743|C049346|1557|C556408|154|C108024|4922|C521336|C002698|C094127|706|D006220|C494197|D008344|5775|5780|C079049|D010672|C556557|1559|C513428|C110304|C524826|D011565|
10965916	|C404910|2099|3479|3480|5111|C016601|C006780|D004054|D019833|C115121|
25549949	|C404910|2099|2100|2488|C556295|D000242|D004958|C070081|D008731|
10537130	|C404910|2796|D004958|C070081|D008731|
22019925	|C060080|4780|D001749|
21109480	|C451219|581|27113|598|836|1026|5366|7157|C402665|D002945|C118989|4193|C482205|
26006730	|C488185|5594|5595|D002104|1950|1956|2099|C070081|C101044|
20117835	|C120227|9131|836|842|5594|5595|4170|C471405|5604|
19288272	|C120227|857|5594|5595|D004958|2099|C419708|1956|D013629|D001943|
17077328	|C120227|952|3684|5915|C103303|596|D014212|D015470|D015473|
24819614	|C120227|1576|1577|1551|8431|D003609|D007654|C506614|C100355|8856|C113580|5243|1555|3172|9970|7421|
12411397	|C120227|1906|1978|5604|6198|C085911|D010656|D020123|C113580|
22454534	|C120227|1961|5594|5595|D009020|1390|1959|2002|2354|6722|
20865013	|C120227|388585|10763|6855|10381|C473711|C000541|1745|2572|7080|6469|C029433|351|4137|9378|5621|C105686|D014212|3203|3670|3110|
18393446	|C120227|5604|C031385|C037219|C113580|
16467208	|C120227|5604|63970|7161|C006632|7157|D015470|
16940797	|C120227|5604|5605|C108123|5979|C489254|1956|D000068877|25|3815|C452423|3791|C471405|673|D013964|C419708|C519562|D012176|C404768|7157|
24646717	|C120227|5594|5595|4780|1728|C018855|D000111|D010936|3162|C016766|C113580|
24194395	|C120227|5594|D020280|596|836|842|3725|5595|4170|7124|D003866|D009771|D016584|D013313|
12513686	|C120227|5594|5595|4878|D000255|D006861|D010656|D011224|1906|C113580|
21742783	|C120227|4312|D000171|6198|7078|D009840|D020123|D012906|1386|1608|3725|2475|D000783|D050197|
22209767	|C000516|43|590|13884|D002235|D004390|C053914|D003976|D004006|D007531|C009618|D009943|5444|D010261|D010278|D012999|C009374|D011041|
23692952	|C000516|43|2670|3553|D017371|D012524|D012999|D012640|
1609424	|C000516|43|D004006|D007531|D010261|D012524|D012999|C009374|C009680|D062025|
18174953	|C002462|196|C041594|C006780|D013749|
8919768	|C002462|5241|D004958|C006780|
12451447	|C067411|1571|D000431|D056486|
9920142	|C116893|1384|D001629|D003921|D003924|D050171|D006529|D006943|D007333|C057693|
23942037	|C552398|3162|3458|C110093|C013031|C018855|4780|D000111|C004471|D001310|C055494|C068623|7124|D000068579|C007095|D003474|C083030|D000069462|C007619|C057580|D006427|C040920|D008070|D009637|D009538|D009573|D015232|C008922|C014758|D011341|C059514|C018381|C016766|D008063|C032628|C050414|
21838328	|C568513|1592|1576|C061121|1588|C450682|D014212|C406527|D000152|D011565|
16125204	|C004931|4257|C040048|D002726|D004229|D004610|C024555|D005707|847|D011794|C017947|
19426978	|C003585|19|57007|6347|2919|6373|2920|3576|1595|1717|1958|2222|2353|3156|3157|3162|3383|3422|3433|3552|4047|4094|6307|4597|4598|4846|50814|5743|6401|6713|7124|9966|7412|C028358|C007997|C076996|C473027|1071|D008070|C423915|
16184197	|C003585|19|C103303|6256|D000841|C432165|C006632|1053|1591|1576|6416|5915|D012293|D014212|D002762|
17873880	|C003585|2099|2100|C044563|C007997|C076996|4843|4846|D004958|C070081|D008070|D013629|D006937|
16580782	|C094210|1000|1499|2670|4762|D020521|
19238344	|C094210|1385|1499|8840|D003513|D003609|D009599|D014302|4843|D003092|D007249|
15542068	|C094210|1543|1544|D008070|4843|C104820|
11929863	|C094210|4313|D000968|C042986|6648|D009569|4846|D017382|847|D012402|
19286953	|C094210|6648|C492721|836|842|4313|142|D000493|7498|D004317|4318|4843|C050950|D064420|D006331|D028361|C070295|D006861|D030421|C077064|
22265330	|C094210|41247|6844|C008261|
12475789	|C101943|16333|C423844|D005947|
15951400	|C505456|207|2932|5599|D007545|D007511|D009203|
18806606	|C505456|207|2932|4879|D004656|D007545|D005355|D009203|
16716347	|C505456|2932|5580|5581|D007545|207|D006332|D005355|D006333|D009203|
19628585	|C549240|4151|7136|C086276|C018021|D007545|D014221|D009202|D009135|
12832419	|C022177|9973|C072553|D003300|D019327|C067713|
20728228	|C087667|196|C014211|C028451|C027309|C023035|D013749|
15352264	|C087667|196|1543|C014024|C028451|C023035|D013749|
16750337	|C087667|1543|C067940|C070055|C023035|D013749|
10986007	|C087667|1543|1544|C067940|C070055|C023035|D013749|
15659567	|C087667|1544|C067940|C070055|C027309|C023035|C076580|D001572|D002110|C008954|D013749|
24950391	|C067940|196|C038890|C014211|C028451|C023035|D013749|30517|D020964|D011041|
20435555	|C067940|196|C014211|C016392|C023035|C037032|D013749|
16313980	|C067940|140634|C028451|C027309|C023035|D013749|
23142756	|C067940|1543|664714|C070055|C028451|C023035|D013749|
20682327	|C067940|1543|664714|C070055|D006581|D013749|
19362103	|C070055|836|840|842|2796|C541132|C014024|C070081|D009336|
20064788	|C070055|7122|100506658|7082|C014024|C023035|D009362|
22240979	|C070055|3383|7412|D001932|D009362|D011078|D007249|
22906770	|C070055|3661|100506658|9414|C507035|D008070|
21843587	|C054482|367|C081766|2099|2100|C015550|C012257|C029904|D004958|C014290|D015735|2908|D013629|
15099731	|C053745|196|C066841|C018566|C028451|C027309|C010902|C016133|D013749|
16413991	|C104006|814|D004958|5970|D004054|
10964929	|C104006|2099|2100|8648|10499|C105260|D004958|C006780|D004054|D019833|
21724226	|C038890|47|8309|104|150|218|353204|312|366|374569|546|8424|20308|679886|1490|1499|1586|1543|1544|1545|23576|2012|150864|58516|2194|2328|57600|2646|51738|10249|2892|2998|3091|8645|385643|4036|57470|64757|84879|23209|4323|1728|3175|5207|5264|5652|11168|5104|25942|283600|6518|2542|7069|25976|55266|348013|7342|10941|222643|9942|7535|21408|C014211|5244|54988|51129|653145|319|128272|23743|26366|10370|…
22923492	|C038890|196|C023035|D013749|
11294989	|C038890|196|405|1543|C014211|C028451|C008954|D013749|D006330|
21703235	|C038890|196|405|1543|1545|2033|8648|8202|C014211|D009853|D013749|
21775728	|C038890|196|C028451|C023035|D013749|
24046277	|C038890|218|323|26366|1545|2069|5453|6330|25976|C014211|D013749|
10919282	|C038890|885|C014024|C023035|3486|D013749|5122|5126|
20821598	|C038890|1543|C014211|D013749|
19884122	|C038890|1543|C014211|664714|D013749|
20705892	|C038890|1543|1544|C014211|D013749|
17342195	|C038890|1543|1544|C023035|D013749|
10448125	|C038890|1544|D013749|
9240455	|C038890|1544|D013749|
18795168	|C038890|7068|C501474|D014284|
16984957	|C038890|24862|C014024|233799|211|214|760|8618|23491|1149|10370|1357|10563|74519|13113|1848|2230|2326|27165|26061|3034|3242|3418|90865|3679|112849|4259|10135|4908|57546|123|5521|6906|64849|6533|28250|6715|8848|C023035|2030|D013749|196|1545|1610|D008113|
21128592	|C529054|6524|C562239|D000068896|D010695|C532127|C516973|C121396|D006943|D013311|D003921|
23911879	|C421365|572|596|836|842|2932|6531|D015632|D020734|
19890356	|C421365|581|596|836|D004317|D064420|D006331|D028361|
11064002	|C044578|596|1434|D010416|
12669308	|C044578|5111|7124|D010416|D008223|
21115097	|C489827|8856|C010422|C004369|C531056|C064882|C000188|D000452|C040534|C435690|C480688|C037925|C023888|C050421|C083642|C549110|C444649|D002706|C054410|C004659|C004663|D002748|D004390|C002488|C052570|C037304|C017160|D015084|C017180|C086916|C011445|D003632|D003633|D004010|D004026|D004222|D004237|D004726|C544689|D004732|C017435|C100038|C076840|C474843|D005015|C041062|C002698|C033789|C017690|C027975|C…
16417039	|C101851|367|C101850|C025643|D005832|D007984|
16750840	|C101851|367|2099|2100|C101850|2908|4306|5241|C025643|
11861974	|C101851|367|C101850|D000450|2908|D013196|D004958|D003345|D003907|D003633|C014290|D008044|D017258|C025643|
11403899	|C101851|367|C101850|C041594|2099|2100|D001140|C006780|C027561|C004742|D019833|
10188192	|C101851|367|C101850|C025643|
21693435	|C078765|595|1027|D000242|673|5908|D003994|D006160|D010431|C471405|5594|5595|D013806|D002292|D007680|7249|
25432964	|C036837|240|836|841|9180|5742|6774|7124|D002251|578|596|847|6347|968|1050|14103|2876|3553|3569|4056|4792|4843|5008|5743|7076|D017999|D017997|D017998|D015232|C115461|D056486|
7812673	|C036837|240|4353|C063918|C082206|1241|C064507|C059950|D013755|C063449|D004487|D007249|D007213|
17925309	|C036837|240|5970|C023722|D000111|
17766677	|C036837|3569|C119130|240|6347|5743|C496810|C089698|C088092|D002251|D008106|
15060681	|C036837|7124|C044101|D007052|D007213|C440499|D010431|
16759834	|C516412|1543|D013749|
19167471	|C066841|1543|1545|D013749|
20702594	|C014211|80755|8714|22885|641371|122970|10005|59|81|115|126133|1174|9546|323|223672|353|369|23204|529|9564|6046|689|8896|12319|874|81669|9973|1021|1026|1051|234669|1069|1101|22856|1277|1289|1312|27235|51117|79585|1460|1490|606495|1543|1544|221955|26528|51181|7919|54606|56616|728489|92715|1803|574405|124454|8894|26905|8666|9470|1984|60481|10328|5168|957|1969|2052|29924|11160|2149|84734|10211|2533|…
25768209	|C014211|1244|8714|196|1036|51380|1543|1544|1571|1581|9420|2867|2865|14170|2538|2645|3586|3553|3934|4645|8431|9971|5105|5794|6288|20210|6555|10998|6514|6533|7124|D007249|D008659|
18343893	|C014211|8714|57406|11332|23597|11216|59344|81693|154796|307|1174|440|84896|255877|12350|874|896|948|915|1026|207175|629|1675|55349|1457|1465|1514|1543|13119|9201|28960|9249|51726|8655|8291|55831|90187|53834|8324|4616|2645|2670|80318|2731|2739|2805|2938|2950|2969|14960|14961|14969|3034|57657|3091|319188|3162|3240|55756|3699|9929|56888|154881|55605|23633|4008|127495|55379|10916|84549|8550|27430|42…
1650214	|C014211|196|C030935|D008748|D013749|1543|
10478797	|C014211|196|1543|D003907|D004967|D011374|D013749|
2848187	|C014211|196|C471358|C056902|D013749|
25224401	|C014211|196|D013749|
15071172	|C014211|196|C023035|C030935|D013749|
11222875	|C014211|1543|D019324|D013749|
3119194	|C014211|5327|D004958|D013749|D013755|
17289903	|C029498|3791|7422|C029497|D004958|D001943|D009389|
19167446	|C029497|8086|10057|23|9619|83451|26090|11057|10449|39|64746|57007|47|122970|11332|97|23536|120|60312|27125|10551|155465|84962|11214|29929|79053|262|9949|51421|54443|196527|81611|302|304|306|8416|162|8907|323|9582|360|57221|396|26084|389337|403|35539|170302|55723|259266|29028|467|22809|481|91419|490|27032|516|8992|10079|546|6310|6790|9212|33419|8706|84002|23621|25825|9531|580|8412|596|83596|602|6…
19264808	|C486182|596|2099|2100|406991|27250|5728|C486184|C016601|D004958|5921|10125|7040|D003513|D003609|C070081|
20623183	|C486182|2100|D004958|D002945|672|835|836|995|1026|1111|7157|D005047|
15994857	|C486182|2100|C486184|2099|D004958|
20926581	|C486182|2100|C486184|2099|D004958|5594|5595|C006780|C004742|D004054|D060754|
22197899	|C570603|196|5444|D013749|1543|
14966191	|C069172|5743|D008070|6351|7124|D052638|D001335|
16299289	|C038293|958|7097|D000119|941|9308|942|3576|3458|3592|3593|3600|64127|C034330|10392|C039537|D008050|3606|7099|D008070|
10064379	|C026978|217|D000431|
15258577	|C017199|5027|C077792|D013119|
8685904	|C100420|196|1543|1544|C010914|D020111|D013749|
24508592	|C030375|6822|C091159|C029907|C029905|C029906|C543847|C029904|C006983|D003687|
23376091	|C505449|43|581|596|836|4128|C091888|C017947|D004113|
18163546	|C505449|581|596|836|C091888|2936|C017947|D004113|
17547211	|C063002|10965|53|2180|130|133|9590|231|4329|302|415|440|490|563|586|8553|50854|811|9133|1000|1033|629|27141|1164|1047|1209|1191|6376|22943|2052|2159|2153|8061|5045|2677|27069|2717|2852|2887|2934|8225|8364|3159|3151|3162|9592|3475|3547|55540|23421|3699|3880|3956|23764|4171|4247|439921|4925|57122|10956|5225|5228|10465|5723|9232|29127|11030|5982|10535|6319|5104|866|1992|462|2810|6506|10051|6626|669…
9973208	|C063002|1645|1543|C018855|C076588|10327|D019324|C039389|D004976|D006861|D008748|D017382|D013749|
19031421	|C063002|6790|332|701|890|9133|991|994|1069|56994|1164|1409|51207|3014|9585|3835|9493|11004|4085|10982|64151|4739|4751|6787|9221|51203|5063|55872|5347|5427|5887|5889|5932|5965|5984|10856|6464|10051|10615|22974|7298|7336|9183|11130|D002104|9232|D004128|9184|990|1407|1647|4968|D009532|6249|11044|D013750|10111|D013755|27301|811|2237|2968|8379|10038|10635|9978|5985|
19524604	|C063002|2335|D019328|D005978|D006861|C025340|D008550|C029217|C042431|
23315585	|C063002|2730|C012301|2729|D006861|
11514583	|C063002|3091|7124|D003676|D019833|D026422|207|5295|C029341|C009687|
21354197	|C063002|5445|D006861|
16000596	|C001042|595|5111|D012838|D011471|
12618593	|C001042|9|10|C012177|C060533|D010129|D015081|C001368|C014593|D011471|
17443789	|C062865|84687|D004958|D007608|
25710175	|C013186|102|8728|101|9495|51129|8862|55114|586|651|735|20308|948|389118|104158|51208|53405|1215|1303|1305|7373|80781|1278|1282|1289|1290|50509|1292|1382|1490|115908|1524|2919|2921|7852|24299|24300|54246|1580|10655|1956|1959|2192|2200|2263|2261|2327|2335|64778|2571|2621|27069|151556|2887|221357|9001|3037|1839|83933|3479|10644|3487|3488|3606|3552|3557|11009|90865|3624|134728|3678|3655|3688|3690|34…
10869801	|C092716|3269|C006308|3176|C029345|D000647|D010889|D012601|
21158687	|C517140|3757|C502777|D000547|D000638|D000639|D000068180|D016589|C425305|D015764|D002744|D002746|C011585|D020117|D002997|D003024|C063533|D004316|D004329|C063968|D005473|D016666|C075375|D006220|D007099|D008013|D017336|D008376|D015767|D008692|D020748|D009661|C076029|D010419|D010546|D010672|D010868|D011405|D011738|D000069348|D011802|D018967|C066304|D010042|D013629|D016593|C010637|D013793|D013881|D01…
21295777	|C035976|367|C081766|C028451|C023035|D000452|2099|D013196|C026987|D004958|C023888|D002706|D002722|D020111|D003634|D003632|D003633|D004026|D006843|C014290|D001556|D008917|D011078|D014112|
17475839	|C028358|909|948|941|942|C457499|3586|3592|3593|5468|C054189|C103303|1236|9308|C422175|D008070|C089730|
12590138	|C061282|135|5581|5590|7422|C072553|C070515|C018021|C064758|D013755|5578|
10591873	|C061282|135|C111599|D002375|D001971|D002110|D007980|D006220|D018476|D015632|D012110|D013806|
12523489	|C061282|135|D019830|134|C048599|D004409|C057837|D000661|D003042|
17096081	|C061282|135|C048599|134|D009069|D002110|D001008|D001049|D006930|D007035|
20067761	|C061282|135|7422|C098657|D000241|140|3091|D004176|D006497|D006820|D008070|136|
22063920	|C061282|135|4088|C098657|C570019|59|4313|4792|5970|7076|7124|D000431|
8045270	|C061282|135|C081198|D002375|D006220|D012110|
8720578	|C061282|135|C081320|C028322|134|C027513|D002375|D006220|D020891|C534628|
16162502	|C440850|351|C041525|C497286|C067713|C059514|4311|5693|C496381|D000544|
15041469	|C440850|367|1545|C023035|1543|C011512|196|D001564|D013739|D013749|
21669939	|C440850|1543|1545|D001564|
16120791	|C440850|1545|C011512|D009249|D013749|
22193206	|C573693|216|358|467|477|481|483|7832|23705|999|1051|1301|1282|1287|1289|1356|1368|1649|25822|4189|1843|2202|1958|2012|2318|2353|10912|2697|2946|103140|3091|3162|3303|9592|3725|10365|9314|284217|3913|54587|64005|1728|5352|5467|7837|25769|123041|6649|140809|7018|51330|7170|6434|57761|C039671|D004121|D002386|
20840854	|C081766|2309|5594|5595|4193|5894|7157|C014024|C009828|596|595|1026|142|5366|C023035|D001564|C113580|
8820588	|C018566|2697|C014024|D003634|D004026|D014112|C014218|D009369|
23756648	|C014024|19|64241|196|948|1543|13119|1581|84649|2099|3156|1728|7376|10062|5465|6414|6720|6783|54658|C006780|D004041|64240|31|8694|8856|9970|D004051|D013749|D009765|D009930|D008659|
20005886	|C014024|8714|2181|56895|11997|116852|316|157313|8760|8824|13088|243881|13094|404195|72082|13112|56388|1719|79071|2194|2330|1647|4616|2877|2939|2948|103140|3156|3294|51141|8379|4609|8996|81579|6509|9963|55512|6720|6721|7358|11130|D013749|
20959002	|C014024|8714|211|216|6347|8824|1149|9071|100038031|1466|1545|685222|361523|252931|1958|4072|2335|1647|2752|2806|3172|238447|10219|3977|4023|4223|4774|79815|4914|405335|5652|29968|5789|309622|20250|54861|6696|6747|3925|20888|22154|7357|22238|C023035|51166|235674|53|95|131|79602|173|174|6718|22977|210|212|214|218|302|308|337|55937|374569|2583|27018|7832|760|761|8618|10486|100133941|948|972|1026|26…
23618531	|C014024|9370|1374|1376|2194|3952|5465|56729|D004041|D006937|D007333|
21292640	|C014024|196|C028451|1543|C027309|C023035|D019324|D001564|D008748|D013749|
21851831	|C014024|11997|432720|116852|316|10018|1234|64581|1544|13088|13089|13094|72082|51302|13112|13113|56388|28955|8291|79071|646486|2194|14129|1647|4616|2805|2820|2877|2939|2946|2948|2953|14998|14999|14969|10553|51141|3394|4609|8996|1728|3084|5163|81579|8398|20210|20250|20719|6720|6721|140809|7048|126282|55504|7358|394435|D013749|948|1543|8870|4050|4240|6288|6289|7127|7188|D007249|D009336|
23457121	|C014024|229|645|104158|382053|1543|13088|9380|2944|2947|197257|5444|5644|20342|20700|2810|7167|7358|7529|7534|C023035|3858|2923|D004052|
24954032	|C014024|27113|836|2309|7157|D001564|D004958|C041517|C040313|D019319|C527524|D013749|
25659934	|C014024|596|836|C009828|C410127|D009336|
26141388	|C014024|6347|929|3569|4792|4843|5743|5970|7099|7124|C009828|D008070|C410127|
22262711	|C014024|6387|1588|2167|3383|3486|3553|4982|7412|7474|C023035|196|6347|3576|1545|3557|4884|1728|5743|5055|6772|7045|57761|108314|C011512|D013749|3586|
16055170	|C014024|140634|D011078|
12628580	|C014024|1543|C009407|196|3492|C028451|C023035|D008070|D013749|
16835634	|C014024|1543|1544|C023035|D008113|
19632255	|C014024|1956|3383|3716|653361|5879|6714|7297|7412|C088860|C108123|C056165|C412373|C095512|C007517|D005372|C108732|C487513|
16967098	|C014024|2488|5020|C028451|3972|C023035|C028617|D004958|D003375|C004742|D019833|D015735|D011374|
25686467	|C014024|2512|57817|30061|C023035|D004958|D006493|D013629|D005234|
18644402	|C014024|4790|D008113|D004052|
9566755	|C014024|6817|6822|D019324|D003022|D003907|6898|D006533|D001556|D008748|D015735|D010634|D010672|D013749|
15254343	|C009828|1733|54658|54578|C477388|D011078|7276|D014284|D013974|
19766705	|C009534|836|C423629|C423630|D010416|C434652|
12072962	|C086758|26|D002118|D003300|D006632|D011700|C020404|
15657799	|C484217|196|D013749|
11879974	|C004554|7031|D004958|5241|C006862|
21296122	|C024564|1583|1588|3295|3283|6770|D010416|1586|
16152969	|C024564|140634|C004762|D006581|D001556|D011078|
12676605	|C067259|367|2099|C010422|D013196|D004958|D003634|D003633|D004970|D006854|C100075|C016340|D011374|D013629|D013739|C025643|
15064155	|C067259|367|2099|2100|C010422|C004369|C064882|C000188|D000452|D013196|C040534|C435690|C037925|D004958|C023888|C050421|C083642|C100092|D002706|C054410|C004659|C004663|D004390|C002488|C011428|C052570|C017160|D003634|C086916|C011445|D003632|D003633|D004010|D004026|D004237|D004726|D004732|C017435|C100038|C076840|D005015|C041062|C033789|D005278|D005284|C017690|C050585|C027975|D006533|D006534|C035019|…
15590892	|C066859|37042|7276|C091238|C035406|C534679|C041594|C006780|D014284|C041181|
17532181	|C066859|7067|C010642|D010416|D011078|D014284|C020806|C041181|
23231652	|C054589|24300|361523|2308|2538|3172|9970|5105|C000592353|D015430|D004041|
19997594	|C104564|596|960|3458|3605|3683|4322|2908|D003907|1831|D004681|
18259752	|C425784|196|672|C011512|C016517|D008748|C122062|D013749|
19265716	|C425784|196|1543|D013749|
16567799	|C425784|672|1543|C122062|D013749|405|1545|
23682735	|C425784|29785|C012177|C006757|D015081|C094428|54905|D010100|
19934399	|C548544|240|3553|5465|5468|80142|5743|D002351|D008070|D015232|D013929|D007249|D010998|
21741372	|C562254|9131|581|637|332|836|841|842|54205|10059|355|4790|4792|4843|142|5970|6774|8797|8795|7132|D000111|C027744|
2714275	|C059650|196|1543|C030935|D013749|
9890881	|C057349|231|C502503|C079389|C412886|C012796|C064600|C051750|C013166|C057348|C064599|C045934|C027576|C046538|D000171|C018475|C021170|D005947|C046204|C073346|C010463|C008664|C046012|C005556|D013012|
16014734	|C057349|3553|7124|D000111|D000230|D008175|
12855421	|C017202|2643|D000109|D000001|C016727|D006973|
7756597	|C017202|2643|3458|D006160|D008070|D008727|D009569|4843|D009573|C003402|C016727|
20979473	|C017205|238|C551994|D002289|
20713471	|C010914|101|9510|9507|23266|174|214|218|11732|353322|54443|653145|147495|9824|58504|57561|55723|54829|332|7832|716|125972|836|6347|6355|890|9133|124599|962|978|8318|990|55143|1026|81620|79682|23491|79094|26586|1272|1290|1371|1389|6376|1543|1545|3491|52673|55789|1687|1758|4189|1843|1846|1848|8445|144455|79733|60401|13664|2012|2069|9700|2115|2119|9156|116496|2224|11116|63979|8061|2530|53827|1647|2…
21704725	|C010914|50484|C049584|C029216|D016604|D001564|D002701|D003520|D002945|C020283|D015127|D004128|D004317|D005038|D005047|D005054|D015073|D005472|C017439|D008741|D008769|D017239|C017947|D015215|
7306549	|C063266|5617|D004958|D004964|D013629|
16780970	|C054619|393586|652971|D002104|D019256|D020111|D003300|D019327|D006581|C029938|
20199096	|C054619|4353|C009694|C007766|C003898|C025257|C023622|C014464|C018691|C004521|C031392|C029369|C045271|C004658|C056014|C043455|C019498|C029370|C017245|D000616|C023650|D006861|D011342|
18294747	|C004762|196|367|C004369|C041594|C105260|C006780|C027561|C006984|D003993|D004051|C042080|C031389|
16617682	|C004762|5034|C041594|C080417|C006780|D010416|C020806|C041181|D014285|
18207673	|C004762|6257|C091238|C035406|C043374|C105260|C103303|C006780|D003634|D006581|D001556|
22733540	|C561454|207|10018|836|840|1978|2776|3725|5594|5595|6198|C560077|673|2767|5604|5605|4609|5925|C536494|
23328252	|C121479|595|1026|D004958|C070081|
18973785	|C121479|2099|2100|C008745|367|D013196|D004958|C070081|C021277|D064420|C423722|
11823001	|C121479|2099|D004958|C006780|D004054|
24144632	|C585912|3661|3717|4843|5743|6772|6774|6776|6777|29110|7124|C044101|D007249|D019342|D010146|D016718|D004487|D016264|D003092|D000431|D005756|D006851|1280|D001168|
21899328	|C568959|3576|3553|2908|7124|C568960|D008070|D001169|D004487|
19345205	|C543150|43|596|836|5599|5601|7157|331|C076946|590|D005702|C050426|D006861|D000068836|D000647|D007859|D000431|D012601|D012977|
15085199	|C001073|1268|2166|D016264|C062018|C089032|D003092|D007249|
20385217	|C001073|1385|4790|7124|D010129|C018453|C005563|C012843|D004137|D004139|D005054|C033069|C029938|D019800|D012967|D013893|D019287|
15976189	|C045305|4353|D009538|6347|3553|D010936|D012906|D003093|
21346803	|C016403|2|65985|13|79719|10157|18|19|20|23460|10347|217258|8647|18669|8714|6833|10060|225|6059|23|10061|55324|9429|27405|84696|84836|11057|10006|10152|29777|25841|10449|31|34|36|39|64746|22985|48|641371|134526|52|2180|2181|2182|51703|116285|55902|60|10121|10096|64431|130399|95|97|100|8759|11173|56999|103|57143|112|115|120|221395|23266|11522|137872|79602|132|135|83440|54936|147|11047|158|121536|6…
16917068	|C016403|36|335|338|4512|171481|11124|2597|15121|3039|5465|5468|100000771|4736|7018|7077|7136|
24893713	|C016403|10965|948|2169|2170|2173|2203|14381|2819|2820|5105|18563|5465|5468|11001|10998|
11409192	|C016403|1649|2353|1647|3309|C003898|1543|1544|1728|C005328|C045573|1555|1571|D014303|4502|
16705839	|C016403|1649|2353|1647|C023514|D006528|D007680|
3621371	|C016403|2052|C006697|2053|D019324|D002083|C028770|D002994|C061481|D004051|D005001|D006843|D008748|D015058|D010634|D011078|D011794|D013267|
17486045	|C016403|405227|
19686128	|C016403|405227|
16530456	|C044563|19|335|949|D001629|D002784|D011345|C060836|C423915|C057693|
19286353	|C044563|10858|D002784|D000544|
19014385	|C044563|7054|C076996|6622|D002791|D010300|
19549922	|C553231|207|1588|2852|5594|5595|2516|C016601|D004958|D019833|D013629|C113580|C009687|
17138957	|C490707|3579|C004479|4843|D018805|D009569|
24726522	|C000589286|823|1385|5577|6515|D005947|C063509|D010100|C009172|D007003|D020244|
24885036	|C071738|2902|5562|23411|22059|C059514|D000690|D009410|10280|D057174|6647|D004195|
12028363	|C071738|10280|C065310|D012601|D003866|D000647|
23994249	|C085911|10057|57016|3162|4780|C043561|D004317|C113580|
21712253	|C085911|9429|2064|C434003|D002945|D004317|D005047|D005472|D008942|D017239|
12710931	|C085911|93|207|5127|1029|1032|1605|1778|3486|3988|4074|5606|8775|8013|10105|5521|5770|10981|950|10484|8417|D015655|53|6868|134|302|348|498|784|808|891|595|993|996|997|1000|1018|1021|1136|1312|1314|1394|1452|1453|1459|1621|1627|1649|1996|2041|2059|5045|2720|9570|157|2917|100499493|2938|2944|7184|3313|3336|3482|10945|3912|3915|3984|3998|4060|9020|4170|4331|4846|5058|5130|5134|5037|5297|5300|5319|5…
19356108	|C085911|9370|207|4846|D002248|836|3383|5175|7124|7412|C007095|3162|C059514|D013311|D003921|
23300732	|C085911|183|836|C081643|5594|5595|D003609|7124|D005999|185|1649|C081309|D019808|C093642|C066776|C113580|D000068756|D024483|
22406437	|C085911|196|2944|2950|4780|D015127|3725|
21787718	|C085911|8644|D000111|207|3162|4780|C028031|D003513|
14640974	|C085911|207|142|5580|6198|C103712|836|D003609|5594|5595|5337|5338|C068564|C113580|
19631197	|C085911|207|4968|C051437|D006861|
15050414	|C085911|207|3091|7422|C014036|D020123|2475|C009687|
12511591	|C085911|207|C016583|1978|2931|2932|D002038|1139|D004079|1136|1137|D008464|C054634|D009538|2308|D008175|
22040890	|C085911|207|847|C480541|C015001|D006861|D017382|
11788791	|C085911|207|4846|C015001|C093642|C009687|
19956873	|C085911|207|4313|4318|7077|D004958|C006780|D004051|C070081|
25118938	|C085911|207|999|4851|6615|D019256|1956|2931|2932|3280|182|3714|4855|6198|7157|C419410|C415032|C121565|C417521|C101044|
24057571	|C085911|207|468|C516541|D019256|1950|2931|2932|2475|6197|D003513|C548887|C417521|D020123|
18201823	|C085911|207|D002110|836|D016627|C009687|
19139269	|C085911|207|5594|5595|2475|C025946|836|C432165|1649|2081|C072553|840|3309|C517629|D000001|D002211|468|837|1965|7157|C012906|1026|D019284|D014415|C009687|
16973122	|C085911|207|D003300|172981|2308|4303|D019327|C009687|D015032|D019287|
22687995	|C085911|207|D003367|836|840|D004317|C016583|D008175|
20938987	|C085911|207|3162|D000111|D003474|
23000059	|C085911|207|D000111|2475|D004958|2099|399665|5578|253260|C070081|C097284|D020123|D013481|
19561517	|C085911|207|5594|5595|4312|7076|C064925|C113580|
16682453	|C085911|207|3091|3479|3486|7422|C018021|D016572|D020123|C009687|
17550345	|C085911|207|3630|D000255|5290|5295|C032881|C059514|4303|16333|3667|5291|5294|C009687|
23466500	|C085911|207|406991|D002945|5728|
21837363	|C085911|207|C022838|596|598|2932|5925|
20562903	|C085911|207|4846|D006861|D009543|D009569|D019821|C009687|
16211241	|C085911|207|5594|5595|C088860|332|1956|D017239|C113580|D010051|
15919668	|C085911|207|5594|5595|5155|6198|D020001|896|C068564|2130|5338|D020123|2475|C113580|
24361488	|C085911|207|2932|D000111|3162|4780|D011078|9817|1728|D008063|D014810|
16168102	|C085911|207|5747|D004958|D004317|2064|2065|2185|C070081|
16204373	|C085911|207|3375|8660|D005947|3630|C089730|
23880231	|C085911|207|5970|D003474|3553|5743|7124|D004041|1588|C045651|C059514|C031183|C519312|
24727557	|C085911|207|7040|C520284|4087|C000588914|999|4318|6615|7046|7431|C000588915|D009361|
19176369	|C085911|207|3684|C477872|C522973|4170|D020123|D014212|596|10018|5294|
19073151	|C085911|207|2729|2730|2937|4780|C017341|D007501|D014580|D019698|D008105|
17513037	|C085911|207|2932|4851|3516|C009687|D015032|
21594580	|C085911|207|332|C432165|C006632|9474|581|596|8678|836|5594|5595|2475|142|6198|8878|C093642|C113580|
21655183	|C085911|207|C006632|10018|836|842|3725|5515|C108637|5518|D019319|
14755253	|C085911|207|D002945|C451920|
24875536	|C085911|207|142|C025946|D000111|C517629|836|C009873|8678|D009842|9140|64422|9474|10533|581|596|1520|5594|5595|2475|6198|D009025|C113580|
12556562	|C085911|207|D014212|C009687|D015473|
12640124	|C085911|207|C015001|857|5594|5595|D002784|D006861|C064769|C017947|D013109|C009687|
14757120	|C085911|207|595|896|898|5594|5595|D006588|901|5925|D006843|C113580|C009687|
15001399	|C085911|207|1026|7157|D019327|C121565|D019287|
16059913	|C085911|207|D000584|836|841|842|2064|142|5170|5499|8743|D019319|5515|C009687|
16275998	|C085911|207|836|D016190|D001201|D010051|D000740|D009135|
17259349	|C085911|207|27250|C006632|D004121|D020123|D014212|1982|7490|C009687|
21821001	|C085911|207|598|2931|2932|3958|4170|C494356|D003513|D003609|D002945|C064769|
21976531	|C085911|207|6198|D008298|9474|595|1978|2932|81631|2475|8878|D020123|D009062|
17583570	|C085911|207|C103505|1268|5594|5595|D013759|572|836|142|C094023|1269|C113580|
24898257	|C085911|207|22926|3265|3309|5111|6194|6198|D020123|2081|5467|D019284|9451|5594|5595|D014415|5925|D012878|
24449419	|C085911|207|2920|5743|D000111|5728|C072553|D019328|D002104|D019256|
25171655	|C085911|207|6347|3627|2308|3553|7099|7124|C007095|596|598|836|3162|4780|6774|D008070|
15845746	|C085911|207|2932|D004958|890|595|4288|5111|5925|D018021|D011374|C009687|
15178407	|C085911|207|5294|C072553|3606|D015784|153|D002976|154|C026777|D007545|4790|4792|5970|D037342|C020972|C009687|
23159718	|C085911|207|2309|3953|6648|C459179|D000111|7040|D005947|D006861|D000419|
17464197	|C085911|207|7124|C432165|C031927|3162|3586|3593|3553|51561|3569|3688|3689|4843|D008070|C093642|C113580|C009687|
16731823	|C085911|207|D000111|D008627|D008767|
24876378	|C085911|207|5649|C412373|23237|5594|5595|C113580|
26089345	|C085911|207|999|1499|2932|5594|5595|D014051|D001249|
16288212	|C085911|207|6928|C103303|5295|C462945|C514178|D014212|2931|2932|
21138475	|C085911|207|D008550|572|581|596|D026423|C009687|
18948619	|C085911|207|D004317|572|836|3316|126393|3329|5499|C009687|D006333|D018487|D064420|D006331|
23352507	|C085911|207|596|836|2932|C411425|581|847|6648|D006861|
19011674	|C085911|207|D002211|836|D010100|
24946264	|C085911|207|C552681|D005947|D006943|D007333|D008687|D013311|D003921|
23453443	|C085911|207|3162|C042577|836|8452|2932|9817|4780|6647|6648|D005947|D013311|D006943|
17172471	|C085911|207|5594|5595|4792|7124|C044919|1147|3551|C020748|857|3265|5608|9020|6885|5295|D005372|D007501|D008070|C037740|C093642|C113580|
25597859	|C085911|207|3479|D007530|572|598|836|1742|3480|5594|5595|6194|C548887|C552719|D020123|C113580|D007859|D008569|
18388193	|C085911|207|3479|5594|5595|C095512|2688|3717|6776|D002712|C406545|2690|D011188|D012964|C113580|D000172|
11306697	|C085911|207|1571|16333|D011794|D019311|C009687|
17962351	|C085911|207|16333|D015117|6528|7252|D009637|D011794|C009687|
24680926	|C085911|207|4502|D010100|22926|581|596|100506742|836|1649|3309|7124|D014415|
23958495	|C085911|207|5155|C109986|59|595|1019|1277|5594|5595|5111|6198|54822|D002251|C113580|D004195|D008103|
17346750	|C085911|207|C059514|16333|5105|6517|C009687|
22545124	|C085911|207|C076944|D003072|
19299917	|C085911|207|4318|C489251|C004808|C096856|5594|5595|C002963|C547856|D019821|22808|4792|5970|D012906|C113580|D029424|
18096819	|C085911|207|7273|D014284|
17922026	|C085911|207|C081643|183|6347|D019808|729230|C084178|D006973|
16239170	|C085911|207|4846|C072553|C017947|C009687|
19738051	|C085911|207|208|836|1917|3630|C059514|840|842|5175|D010051|
17457363	|C085911|84335|D013119|6647|
21461750	|C085911|8862|C031143|D004041|16333|D008063|D006943|D006946|
16848764	|C085911|360|1950|C088860|C113580|
18486176	|C085911|367|D004958|2099|2100|C053541|D011397|5241|D008044|C013598|1586|3486|5594|5595|6462|7068|D014284|D013739|C060641|C113580|C025643|D013733|
24951775	|C085911|384|D010100|C059514|D006976|D017380|
19596284	|C085911|572|329|330|D000171|9131|207|581|836|839|840|842|54205|142|C501520|C009687|
17559149	|C085911|572|C031655|836|837|840|5265|D019284|D019896|
18449500	|C085911|581|C093642|D013267|207|572|1545|D013749|
23201927	|C085911|581|596|598|836|C006632|C076944|D006331|D009336|
21130731	|C085911|596|D002945|581|5594|5595|4170|
25955216	|C085911|596|8678|D002104|
18789402	|C085911|598|1147|3551|D003630|7099|D008070|4792|5970|C030110|C020972|D020123|
21173233	|C085911|598|8837|10892|4790|4792|5966|5970|7128|D047428|974|D016403|5170|5290|5291|5293|5294|
17209049	|C085911|627|84152|C107676|C104586|D020123|C009687|
15065019	|C085911|329|332|C009687|
16222118	|C085911|332|796|D003907|D005047|D018038|D011471|
20514400	|C085911|332|D002945|D004052|D006528|
18495116	|C085911|650|2353|3725|C005274|207|632|651|6696|D004958|D010024|
19105244	|C085911|685|595|3479|D020123|1026|1027|C113580|
24039193	|C085911|820|C517975|C055085|D002117|1591|C084656|C107773|C059514|C093642|D011565|D006961|
19801490	|C085911|843|835|836|838|839|842|3084|C072553|7137|D004317|207|1978|1981|2064|2475|6194|6199|7134|7139|D006333|
19261616	|C085911|836|142|8743|D000069286|207|637|841|842|4792|7124|8795|D019319|
14687664	|C085911|836|840|3162|3725|142|5743|C090942|1386|1385|D000111|5599|5601|C037123|C007517|C050637|C080955|D015232|
17928571	|C085911|836|2056|2932|D004317|D017382|D009202|
23143138	|C085911|836|1499|79923|142|5460|6657|C471109|5970|C088860|1956|C420218|842|C415032|3480|D020123|2475|C017947|1026|2309|3162|3569|3725|5594|5595|5599|5601|6774|C113580|D009336|
24602480	|C085911|836|C059514|D013345|D020301|
16487511	|C085911|836|840|D000894|D005910|D007213|
11980903	|C085911|6356|3684|C090942|D007213|1232|6402|C113580|
16794257	|C085911|6347|3576|5294|7124|C031291|D006861|D011794|207|5610|5970|
24530660	|C085911|6347|20309|3569|5743|5970|7124|D000068579|C008261|207|5594|5595|6647|D008911|C113580|
20354174	|C085911|6347|C056165|5594|5595|5599|5970|C412373|6714|C432165|C097963|10280|D003042|729230|4792|C108732|C477523|C113580|
19293636	|C085911|6347|2309|27035|D008070|5594|5595|C059514|
22225513	|C085911|6347|6352|20308|C434003|C095512|D008070|207|5970|6772|6774|D008550|C020972|C009687|
17148679	|C085911|890|595|1026|1027|1978|4170|2475|6194|1977|D020522|
14971663	|C085911|890|898|1869|5925|D014638|207|C009687|
19661225	|C085911|595|2931|2932|D020123|C113580|5594|5595|
24231000	|C085911|595|2932|C072553|D013749|196|207|1499|3553|C544261|
19640849	|C085911|948|3091|C090937|C056165|C018021|C030517|D010100|5295|D017382|D012402|D020123|C074965|C009687|
23921149	|C085911|999|6615|C497286|207|595|1499|2932|4609|7431|C494914|C107773|C059514|5594|5595|C417521|D013629|D015179|D009361|D001943|D007938|D006258|
25791921	|C085911|1026|7050|C088860|C108123|207|C006632|2353|5594|5595|142|C113580|D015473|D009361|
23146690	|C085911|1026|C068329|595|4233|6667|C059514|C562839|
20525806	|C085911|7122|D000171|1499|2308|D055371|
16507596	|C085911|1489|C022830|C052026|C056165|C432165|C018021|1535|3091|5594|5595|653361|4688|27035|50507|C007517|D006861|D010100|C113580|D014810|D024483|
22884995	|C085911|1499|D002104|207|847|2932|3091|4313|4318|4609|5743|6647|6648|7422|C575430|C417521|D002471|
22859221	|C085911|1499|7422|C017947|2931|2932|
23219847	|C085911|1499|142|C471109|4792|5970|51593|C420218|842|C432165|3725|6657|C017947|836|54205|2309|3162|3479|5594|5602|5599|79923|10763|7157|D009336|
17082639	|C085911|3576|3091|C018021|207|C058544|C093642|
17606477	|C085911|3576|6194|D003513|595|D020123|D011471|
17171638	|C085911|1649|5580|D000111|5163|D019328|D003474|D004137|D004976|D005978|C085746|D019311|C009687|
11145585	|C085911|1649|D000001|D006861|D020123|C017947|
17307335	|C085911|54541|3091|6667|C018021|7422|D010100|D008926|
15040022	|C085911|1950|7422|C018021|
21942447	|C085911|1950|80306|4318|C107773|C059514|1956|D009362|D001943|
21268130	|C085911|1975|D020123|C017947|4609|23035|5515|D002471|
12569580	|C085911|1978|3479|4613|C009687|
19478560	|C085911|1978|6194|D020123|C113580|
18491231	|C085911|1982|C006632|836|841|842|D002117|D004121|D020123|D013755|D014212|
23384249	|C085911|2056|C018021|4843|5111|7124|D009573|
15371228	|C085911|2152|D017638|C061465|D018021|C093642|D019311|C113580|
15659569	|C085911|2167|4023|C006780|207|
23251525	|C085911|23201|142|C434003|836|D002945|4501|
20665104	|C085911|355|C497192|207|836|23604|6720|D003520|D006861|D017239|
21832246	|C085911|114907|2932|84676|C501521|C473711|D003907|D018021|D001284|
11336793	|C085911|2247|2264|5594|C009687|
23254195	|C085911|2488|5245|D013196|5919|D004958|D011374|C023764|
20850416	|C085911|2534|7422|C010643|D000111|C412373|D020126|C018021|3091|D005609|D013744|
20399244	|C085911|2729|3162|4780|D010936|207|847|5594|5595|6647|C113580|
16972261	|C085911|2730|C432165|581|637|841|54205|C006632|1432|C113580|C489138|D007948|C093973|
15753396	|C085911|2932|C417520|595|D018021|D017239|836|840|842|C417521|D020123|5925|
21984483	|C085911|3091|5594|5595|6198|7422|D019256|847|C007517|D006861|D020123|C113580|D002104|D002471|D008175|D009389|
11424089	|C085911|3091|3297|5580|C116174|D010100|D011794|D013755|C009687|
18924134	|C085911|3091|D010100|207|768|4015|D013467|
20524035	|C085911|3091|C528740|1977|1978|2475|7422|C072553|D003513|D010100|D008114|
23968725	|C085911|3091|5743|7422|C432165|C093642|C017947|C113580|C009687|
14726529	|C085911|3091|C001277|C009687|
18048804	|C085911|3162|D000171|4780|5580|C064758|C085746|D019311|C009687|
17420286	|C085911|3162|3815|C059539|D006427|D000068877|D034721|C518727|C476103|
22019695	|C085911|3162|4780|D000111|C072553|D003513|D003609|D017382|C016766|
24355171	|C085911|3162|4780|C516138|D000111|C003466|
19647727	|C085911|3162|4780|D020122|836|C472707|207|5594|5595|5599|5601|D004365|D017382|
26111761	|C085911|3162|4780|D004229|C015881|2729|9817|5594|5595|1728|D008623|C093642|C113580|
23500011	|C085911|3162|4843|5743|C434003|C432165|C007095|D003474|D008070|C009900|207|3725|5594|5595|4792|5970|C472349|7097|D011112|C066229|C093642|C021751|
25239868	|C085911|3162|4780|D003513|D003609|C513307|D008070|3569|4843|5743|7124|C437028|C482768|C482769|D014315|207|
21397656	|C085911|3162|4780|C466420|581|596|836|142|D000111|C104820|D009573|4843|D016627|207|2729|5594|5595|1728|D030421|C113580|
15882976	|C085911|3162|C059514|207|2729|5594|5595|4780|C113580|
23877152	|C085911|3265|4313|C041525|C023764|D001943|D002471|D009361|D009362|
16465378	|C085911|3479|3678|3690|D011471|
19657059	|C085911|3479|4622|D018021|C009687|
24055520	|C085911|3481|412|C434003|D001562|C072553|D004958|D000069286|D004970|D010455|C093642|C009687|
17982072	|C085911|3605|5970|C416282|D014051|5728|C009687|D001249|
19375465	|C085911|3553|5320|C056165|5594|4688|C045651|C059514|C113580|
23328930	|C085911|3553|4314|7124|C059514|D001172|D007249|
21131394	|C085911|3569|50507|7040|D000111|847|4088|6648|C042986|
19052259	|C085911|16333|C542815|5562|5563|D005947|D008687|C009687|D003924|D006943|
25543134	|C085911|16333|C501521|D003571|D005947|C016599|1050|1051|2167|2194|2597|3667|8660|28999|3991|5468|10891|5566|23410|6517|C009687|
20338993	|C085911|3725|4322|C432165|D002701|4319|4314|D002981|D003474|D004318|D008911|D009362|
22685291	|C085911|9314|9021|D015248|207|C009687|
19254925	|C085911|3952|C008047|3156|C002963|C102521|C431085|D008798|C063509|D019821|C009687|
17993459	|C085911|3952|C095512|598|3717|6648|6774|D007501|D007608|D017382|C009687|D009410|D012640|
23071612	|C085911|3972|3084|D000242|1081|D015056|D011374|C113580|1588|
11306679	|C085911|4214|5599|D000111|3725|C016837|6416|5594|5294|5879|
15531431	|C085911|5594|5595|D004958|D003375|D003633|D004026|D004726|C070081|C025256|
16442704	|C085911|5599|C095512|3717|6774|C432165|D000068579|C086854|
23272133	|C085911|406991|27250|C059514|5268|D009361|D009362|D011471|
26051519	|C085911|4286|D010670|5594|5595|7299|C049412|1638|7306|C113580|
19393235	|C085911|4312|4323|4313|4318|C081021|207|5594|5595|5578|C085746|5580|D013629|C113580|D008545|D009362|
22326785	|C085911|4312|4323|4313|4318|C113580|C087958|5594|5595|D009361|D009362|D012516|D010024|
16571779	|C085911|4321|4322|C078131|1956|5594|5595|C085746|D017632|4313|4318|5591|7076|C101044|C113580|
23566884	|C085911|4313|4318|C020972|C003677|5594|5595|8434|5970|7076|C113580|D009361|C538231|
19962414	|C085911|4318|D000111|D015655|D016627|C093642|
25866363	|C085911|4318|C088060|C005273|207|1956|5594|5595|5578|5579|5582|C005274|D013755|D009361|
19767621	|C085911|4504|D004317|836|842|54205|D006861|5970|C049985|C009687|
22253095	|C085911|4780|6648|C051437|D006861|
18207479	|C085911|4790|5970|D009569|7124|D010126|857|5594|5595|C009687|
16319926	|C085911|4803|7442|C412373|D002211|C085746|D013755|C009687|
21975456	|C085911|4803|C009687|
24239652	|C085911|4843|5743|D000111|C432165|D006812|3162|3553|3725|4780|4792|5970|7124|C020972|C021751|C113580|D050197|D007249|
24859013	|C085911|4843|5743|C064176|3162|4780|C007095|D008070|C020972|C017803|D007249|D009369|
17570326	|C085911|4843|C432165|D001514|3553|3569|5594|5595|4792|5743|5970|7124|D008070|D008555|D009569|D015232|
22314268	|C085911|4846|D009569|C059514|1003|1499|2321|3791|4313|4318|7422|C483044|C113580|D001930|D020521|
19767878	|C085911|4846|D005947|836|D009569|C089730|C009687|
24144893	|C085911|5074|D002945|
23457620	|C085911|5155|C407689|C059514|5159|C093642|C113580|
9873045	|C085911|3651|D005947|C093642|C017947|C009687|
20082316	|C085911|5580|D020123|C017947|C101044|
15980035	|C085911|5743|C088860|207|1956|C412373|C093642|C009687|D015032|5728|6714|
15213311	|C085911|5743|D000111|D005947|207|C020972|C009687|
21742020	|C085911|5887|D002945|1026|1975|5594|5595|5886|6195|7157|7508|C113580|C009687|
22003094	|C085911|5970|D000602|207|1387|2919|3576|3551|3553|2475|4792|5170|7124|D008070|D020123|
10993886	|C085911|6198|D001241|5594|5595|D000431|D007213|C093642|D020123|D012980|1950|3479|D013755|
25637945	|C085911|83667|C072553|D003513|D005688|D008070|3725|4780|5970|D010457|D011070|C009687|
12805067	|C085911|140885|7124|D008070|C009687|D015054|
16150575	|C085911|6505|D002220|C009687|
23602688	|C085911|6505|C058819|C016299|D011374|D019311|D013755|C009687|
24355585	|C085911|6505|C058819|C016299|D009538|D019311|D013755|C009687|
20300827	|C085911|6528|D002220|D014212|C009687|
19356721	|C085911|6696|D000111|D000068579|3162|C018021|1843|D004176|C093642|C021751|C032628|
16798746	|C085911|7015|C434003|5970|D004958|D020849|207|2099|2100|5594|5595|C118258|
15590986	|C085911|7015|D004958|207|5970|D020849|
19238537	|C085911|7018|7037|D001943|
17082237	|C085911|7040|D013311|2309|D003921|
21649584	|C085911|7050|C088860|1956|C006632|207|836|1026|1994|5594|5595|142|4088|C113580|C009687|
21308383	|C085911|7124|D003545|1491|3383|5594|5595|4792|4843|5970|D006862|D008070|
16024610	|C085911|7157|D002110|D009569|308|54205|142|C093642|1432|C091861|C009687|
17534123	|C085911|7157|C059514|142|6194|6198|C009687|D001943|
25305377	|C085911|7157|C090942|836|D000111|C432165|D064209|
20812253	|C085911|7295|D010100|5594|5595|5599|5601|6648|D017382|C113580|D001997|
18071906	|C085911|331|D002945|836|841|142|D004317|208|10000|D017239|207|
21141967	|C562251|5243|1576|3553|8856|C561233|D008070|C042734|C574057|D007249|
16472600	|C081331|8714|10257|13088|13112|6822|D014580|D015209|5244|D004195|
21115542	|C081331|59|836|6352|595|1277|3458|3880|7124|8795|8743|D065626|D014580|D008107|8517|
16033810	|C079315|240|241|4313|7077|D002251|D002252|D008106|
12649539	|C079315|241|C063449|240|D011507|D013311|D003928|
15521013	|C089946|1543|5468|D004958|D001629|5465|D002994|D005227|D008748|C016599|C032279|C006253|D011084|
15226458	|C089946|3569|7124|7412|C019304|D011345|C044387|C057693|D015032|
12051995	|C009407|196|1543|C011512|D008070|3725|D013749|
25795401	|C009407|249|632|D020111|57491|1543|D013749|
11697852	|C009407|182176|182177|187209|183622|178802|178803|187093|179885|D001280|189467|D019324|178926|179550|183602|181851|184495|D001564|D000431|D064747|D010634|D011319|D014050|
21214929	|C488288|25|581|596|841|842|355|5599|5601|5366|8795|7161|10413|D002945|D004317|C009687|
22869556	|C519132|1000|1030|1499|6591|C500026|19|54443|55723|6790|9212|580|332|79866|699|890|891|9133|595|9134|899|991|993|995|8318|83461|113130|55143|999|983|1017|1019|1021|1033|81620|1058|1062|1063|79019|55165|150468|51200|3491|414918|55789|729816|9787|29980|1870|9156|2146|2152|63901|54478|81610|55215|26271|2237|2305|51659|51053|29899|8364|55355|3148|3161|53833|3619|3832|9928|56992|10112|9493|11004|2413…
9865924	|C117776|1728|C073715|D016685|D002289|
1678558	|C069711|2678|C057105|C006303|D007683|D001205|
17112228	|C029905|6822|D003687|D011078|
22167199	|C021008|1545|C109986|C006014|D001564|154|10411|D020126|D002118|C026777|D011433|D013498|
12431849	|C411827|885|D020148|D001008|
11744614	|C112784|217|C011275|D000079|C032175|C018475|C021170|D005557|C010463|C005556|D012172|
5432368	|C010925|2539|D001241|D009249|D006461|
3840323	|C010925|7498|D001241|D006820|C032587|D017382|D020156|D012460|
8386235	|C003943|3358|D002065|3350|D008803|D017371|D010869|3351|D002375|D005277|D006220|
16123214	|C506698|332|836|3569|5604|5605|142|6774|D000068579|D009101|
19033394	|C011269|50|1159|1808|2194|2670|2746|2934|2949|9118|4190|8775|4705|4744|4747|4741|4905|2923|27295|5223|5315|5589|5834|5837|23176|6709|7167|7317|67911|D020233|D018908|D009410|D020258|D015431|
17492505	|C011269|581|596|836|C026385|D019636|
16141653	|C011269|1956|35646|2950|3304|3486|3553|3688|D003520|4678|5914|C005219|D012460|3146|5052|
19464574	|C011269|3684|D001930|
17725299	|C011269|3815|C059514|D013733|
12595494	|C007997|19|10062|5465|5468|C037112|335|3553|D001629|D002784|C006253|
16023994	|C007997|19|51094|C103303|C006012|5465|C060836|5468|C057693|D003924|
17655842	|C007997|3992|C483161|C039671|D011345|5465|C006253|D019821|6720|
21944868	|C007997|3156|C018584|3638|8850|6721|D008798|D006937|
9059514	|C007997|3156|C076996|D003687|D011284|
11851725	|C007997|3553|3569|C076996|D008070|
22153697	|C007997|3949|6721|C091891|D047348|C107773|C059514|2222|3156|3157|255738|22937|6720|D050197|
24651439	|C023505|4938|4939|6041|6648|7098|D005947|3630|D019308|6059|D007249|D007333|
15732009	|C023505|4938|D000255|D014777|
26055709	|C023505|4938|201626|6041|D000998|D016898|D011070|D018188|D018357|
22837390	|C520041|1543|C011512|C056612|D001564|196|7421|D002117|1591|C502354|D013749|
12438553	|C469683|1437|3576|3458|3596|3552|7124|D003907|D017449|D004485|
17389588	|C071023|79661|C039544|D024821|
19822198	|C015802|127|131|217|D000431|126|D005557|D020003|128|D010416|C005556|218|
11425650	|C015802|6817|6818|C024836|C006780|6783|D004298|D010724|D012965|
15531517	|C015802|6817|6818|C030629|C024836|C004742|D004298|D019833|D012965|D014284|D013974|D014285|
15483196	|C015802|6818|6783|D004970|D004997|6817|D011794|
26033013	|C583716|42127|581|836|84876|6786|C538758|C113861|D000431|D028581|D056486|D005234|D009336|D015431|
18801031	|C073838|836|5970|C086069|C518135|D015215|D006331|
18597497	|C024709|12409|C403894|C110172|D005033|D002084|D008175|
16156793	|C043829|10057|C017040|4363|10257|D000255|C004742|D005047|C007740|D006152|C013015|C005273|D000527|D011794|C059514|C030190|D012838|D013866|C059141|D014747|
16101123	|C473073|4363|D001553|D002635|D019826|D003840|D005033|D006000|D006002|D007213|D008095|D011339|D012967|D012969|C014202|D013656|D013657|C031655|D014580|D014638|D014700|C059141|
18841091	|C076996|19|6622|C473027|C423915|D010300|
20056921	|C076996|19|D002784|335|D000068876|4864|C423915|C525131|D050197|
18356535	|C076996|19|D002784|64240|64241|1593|29881|D004041|D004281|D005231|3156|4547|D019787|D019301|C009564|C101314|D014304|
20157255	|C076996|351|23621|2932|3952|4137|D002791|D000544|
18503570	|C076996|23237|2902|2903|6714|D004041|1636|11677|317|26084|379|551|11132|12484|1325|1356|84085|64778|10691|10681|3082|3158|3221|116835|10410|3490|200845|4335|55768|18054|10154|5367|5519|5557|5558|8786|6279|6664|166378|23043|7372|D000544|
24370436	|C076996|6348|6351|C011724|D002791|D050197|
17872378	|C076996|6387|9420|1869|2066|2099|2100|5241|7031|8839|D004958|C070081|
10588945	|C076996|9420|D003687|
18483620	|C076996|4864|D002784|D050197|
20223878	|C549913|6530|D006948|D007035|D008694|D012110|C022172|D002375|D003866|D011618|D012559|
21381696	|C062897|836|841|842|C479321|C106014|D007938|
21742782	|C014953|25642|1576|8648|10499|8856|C473838|D003993|D004051|D002117|7421|D010672|D011285|D012293|C039783|
16533016	|C412490|2099|C049584|C036990|C060533|D004958|
17052995	|C077584|1543|C502239|C049584|C060533|D013749|
11181495	|C077584|100301543|6817|6818|C024836|C026785|C012365|C031477|D001564|D004958|D004298|D004837|C001326|D012701|D006917|D006923|D008528|D008914|C005273|D009638|D009647|D010646|C016063|C031060|C057693|D014439|
11196146	|C502239|2950|C060533|D000255|D005978|D002277|D011471|
12507937	|C502239|3265|C049584|D002278|D015674|D008325|
10755388	|C502239|7507|C049584|D015127|D007938|D008223|D012878|
16962818	|C502239|7507|C049584|D007414|324|D012878|
15059925	|C049584|2|59|72|430|781|12351|6364|894|1158|1410|3627|503491|613220|1755|2596|2949|2982|3158|3306|3315|3399|3484|3553|3679|4023|4129|4224|4321|4316|4609|57447|5121|23236|498659|57381|6280|5268|30011|6580|6817|6876|6941|D058739|D003110|
16611851	|C049584|1244|C029216|C016266|D004317|18671|18669|D005978|D008727|D006932|
15365089	|C049584|9429|D001507|D004958|D002927|D003345|D003907|D004077|D008775|D014221|
23081912	|C049584|9429|D008748|C045362|1543|D013749|
22892056	|C049584|9429|D019256|D008942|D011041|C029891|C004925|
21544799	|C049584|9429|C502239|D000236|D015179|
12376462	|C049584|81|111|301|358|93974|10409|8573|595|1019|1266|1289|4512|1622|1674|1915|2202|2023|2052|7430|2335|5045|9615|2678|2937|3039|3399|3638|3852|8825|4023|51599|4191|4256|4282|26012|23569|5154|5037|5245|10769|5725|5901|5947|6128|1901|949|6319|6414|6558|1468|6776|3925|7086|7091|7170|347733|7498|7534|D015127|D002277|D015674|D008325|
21489049	|C049584|51129|11151|4692|140738|9540|C014347|D015127|C012589|D002277|D015674|D001943|
11420398	|C049584|324|D007414|D011125|
12034317	|C049584|324|C029216|D003110|D000236|
14706516	|C049584|324|D007414|
11323404	|C049584|324|D007414|D003474|
9163695	|C049584|324|D058739|D007414|
11756241	|C049584|324|1499|D004041|D007414|
11181456	|C049584|324|D003110|
14507667	|C049584|324|1499|D058739|D000230|D000236|D003110|
7846077	|C049584|324|C029216|D003110|
8608549	|C049584|324|C029216|D003110|
20702593	|C049584|468|1545|3458|3553|3569|1432|6648|D001564|C007262|578|D013749|
16120219	|C049584|581|699|701|890|891|995|997|31052|1063|4171|4175|4176|84515|4751|7272|D001564|330|595|990|1033|1545|4661|C024015|1026|9518|4193|7157|D005047|
18174961	|C049584|581|596|D001564|1026|1543|1544|1545|7157|D004958|D001556|
22100608	|C049584|54828|2067|2272|27232|64754|83696|C036990|11040|D016604|1|28971|18|19|26154|23461|23460|8647|23457|85320|368|10060|10061|64137|51099|84448|58527|30|130013|641371|55856|10965|122970|11332|8309|2180|2182|123876|348158|6296|54988|55902|81|11093|56999|57188|104|105|90956|116|576|221393|9289|10149|127|137872|136|83440|159|122622|64782|134265|116987|79841|3268|178|392636|185|189|64902|197|199|…
12203372	|C049584|672|D002277|D015674|D008325|
18616682	|C049584|836|1499|4609|D004041|D003110|
23313794	|C049584|847|1029|2353|3725|D013274|
21081470	|C049584|595|1499|4609|4843|5743|D000230|D003110|
18283038	|C049584|595|1499|3725|4609|D002110|836|D004041|D028321|D003110|D007414|D010190|D012468|D012626|D012878|
14522882	|C049584|595|1019|5925|D002277|D015674|D008325|
23466459	|C049584|595|1499|D028321|D000236|D015179|D011041|
12606953	|C049584|902|3572|5295|5921|5924|D002277|D015674|D008325|
22307971	|C049584|999|3091|3265|5604|5605|5594|5595|4313|4318|27035|5894|6667|7124|C007517|D017382|C113580|D001943|D018450|D009361|D009362|C062669|C045651|
22581815	|C049584|999|1786|2950|5728|22061|D001284|D007249|D019048|D011471|D004041|
12901791	|C049584|1312|4436|D003110|D004041|
9879772	|C049584|1447|7018|D004041|D015674|D008325|D002277|
15459021	|C049584|1499|4843|5743|D016264|D000230|D003110|
10965019	|C049584|1499|D058739|D000230|D000236|D015179|
9515794	|C049584|1499|C029216|D003110|
20951759	|C049584|1509|4318|5743|D004958|C070081|D001943|D003110|D009361|D011471|
26091049	|C049584|1543|2956|7083|D001564|
8902619	|C049584|1543|1544|C017821|C053767|D019324|D001564|C017461|D008748|
9364010	|C049584|1544|C036990|C029216|D008748|D011078|
12706856	|C049584|1544|4255|D002110|4436|D003110|D015674|D008325|
8603490	|C049584|1956|2064|4609|100136774|D004041|D015674|D008325|D010212|
19223546	|C049584|79574|2950|7361|C036990|1545|C045421|D011471|
15319301	|C049584|2099|5594|5595|4609|5241|D004958|2100|C070081|
15637090	|C049584|2099|2100|5241|D002277|D015674|D008325|
18056462	|C049584|2877|D015127|D008770|D001943|
22564066	|C049584|2944|2952|C036990|D006571|6648|D011471|
17468514	|C049584|8290|23028|C006757|D001564|D013749|
11289141	|C049584|3251|D002277|D015674|D008325|
15132766	|C049584|3265|D000230|D002296|D015674|D008325|7040|7431|
8039140	|C049584|3265|D000230|D001943|C036989|
11165753	|C049584|3265|D015674|D008325|
9433479	|C049584|3265|D004041|D002277|D015674|D008325|
14633621	|C049584|3400|D002277|D015674|D008325|D009361|
15606142	|C049584|4025|C036990|C029216|C006757|C029876|D006861|
23535288	|C049584|4288|D002083|9212|23468|983|C034221|1026|C058305|D013412|D006965|D010241|D013274|D002635|D003110|D001749|
18499698	|C049584|9|D001564|D014028|1544|D010190|
19666988	|C049584|10|C036990|C502239|D003110|D015674|D008113|D003849|C078255|
20715105	|C049584|4790|27035|50507|5970|D008070|1147|D003110|
8895492	|C049584|5292|D016399|
11137312	|C049584|5465|D002277|D015674|D008325|
11751431	|C049584|5731|C122148|D000230|D018270|D015674|D008325|D015232|D001943|
18424890	|C049584|6772|7424|D001397|D003110|
17433394	|C049584|6817|C006757|D015081|6799|6818|6819|D004958|C040048|C034221|C014593|
22006426	|C049584|6817|6799|C008046|D003110|D058739|
14973106	|C049584|6817|D011471|
11285198	|C049584|7507|D000230|D000236|D007414|D008223|D044342|D015431|
25088246	|C006551|217698|101|9508|11096|23284|137872|153|10551|189|26358|81693|51378|54443|307056|10053|9824|56938|432|496|245973|534|79000|6790|580|92558|146439|654|646|672|54836|118663|699|701|338872|718|8618|285782|57662|55259|23624|869|875|23492|147372|285025|728621|146849|6366|891|100133941|991|995|990|113130|55143|64866|999|8814|1952|1062|2491|55165|55722|161502|80217|629|55997|3426|1140|11113|9076|…
2655891	|C036989|1544|C036990|C029216|C023785|C012177|C006593|C019133|C006757|C100101|1576|D016604|C027955|C017228|D004052|1571|D004128|D015073|C023847|C014707|D013241|C012085|
11585058	|C036989|1544|D013749|1543|
7625840	|C036989|1551|10|C036990|C029216|D016604|9|5447|
8844820	|C036989|3265|22059|C036990|7157|C029216|3845|C049584|D003110|D013274|D006528|C023785|
23681119	|C036990|6347|6348|6351|6354|890|891|9133|595|898|729230|1236|983|1111|1543|1544|13088|9420|9156|2353|3553|69677|3725|10|4791|56852|5888|7124|71773|C012976|54658|D010634|D006529|D056486|
20930465	|C036990|1544|D002251|D008113|
12079509	|C036990|1544|4057|D003110|D008113|D004052|
14965361	|C036990|1544|29277|D002994|24300|50549|5265|D004052|2947|5478|D010634|266682|25642|2938|
22094457	|C029216|999|1026|3725|7046|7048|7471|D000236|D006528|D008114|D004052|
12628520	|C029216|1499|2932|C007020|D019813|D058739|D003110|3725|
11752233	|C029216|1544|D047310|1543|D001564|C043561|D011794|
16806298	|C012729|1746|2250|2914|283120|10763|6862|D018684|D014212|
16168523	|C093124|3458|4843|7124|D008345|C025340|4792|D009569|D026423|D020149|D009410|
11576744	|C093124|4843|C080122|4842|D002211|D006930|
23639247	|C570662|836|842|595|1027|3091|142|5728|6774|7422|C110772|D006528|
23898916	|C017822|1544|C006757|C050131|C036990|D009369|
20159942	|C499326|2729|2730|C471109|C549066|D001151|3551|D003078|7132|7186|D002945|D005047|D005978|5970|D006861|D017239|
22288910	|C014970|1386|1535|3725|5604|5594|5595|5743|C056165|D000111|C432165|C007517|C021751|C113580|
25150141	|C109986|59|1277|7040|54822|C459179|C508504|D002251|4313|4087|4088|4089|7076|7077|D008103|
20682585	|C109986|796|3569|D002118|133|D015759|D008070|D019284|D014700|
23022152	|C109986|836|842|D003620|D007213|
12975484	|C109986|3576|3579|C009687|
18938131	|C109986|3576|5321|5743|7422|C111855|1543|C081565|D019307|C104810|C063509|D009543|D013749|
18388244	|C109986|5743|5055|7422|C091768|1543|C412373|D016718|1445|C046770|C104810|D009543|D013749|3553|
21127073	|C109986|7224|D001205|D002118|847|D002217|D004054|D005682|D005707|D006861|D008244|C059514|
20452335	|C012177|581|596|5111|D004052|C403304|D008113|
15936245	|C012177|1543|C006593|D016604|24300|D001564|C004497|D003520|
18713828	|C012177|1580|D015081|C029876|D001749|
19052882	|C012177|2950|4313|4318|5111|D004052|D018248|D006528|D018281|
20810355	|C012177|10|D019256|9|
20492335	|C012177|4790|D004052|D018038|D008113|
9163691	|C012177|7157|D016604|D004052|D006881|C012085|D008113|
11370671	|C027667|847|6647|D003300|
15579409	|C006593|140634|C023035|196|C011512|D019324|D001564|C007738|D010882|
21863215	|C094503|59|1268|D000079|D013759|D000431|1277|1490|4313|4314|4843|5743|7040|7076|7124|D006861|D010100|C089032|4322|D013853|D008106|D008103|
23894352	|C094503|1268|84699|1593|1581|9420|1582|3630|C103505|D001647|D000431|
21507991	|C094503|11343|D004390|2166|57552|C534333|D015431|
19515121	|C094503|11343|C505247|C078814|2166|2353|D016718|D005990|D005996|D006930|
20416378	|C094503|11343|C078814|2166|C500528|C534333|D002211|D004342|D006930|C462953|
17245358	|C094503|5742|C078814|5743|D007213|C012655|
18297109	|C094503|5743|C053876|4790|5732|D016718|D007052|C508711|5734|C508709|5731|C508710|5733|C012655|D015232|C518978|11343|C501835|D006930|D002351|D007249|
21949157	|C094503|7442|C078814|1649|C474941|D006893|C440499|C040937|D055370|
18179178	|C054916|196|D001564|C506997|1543|C119626|1545|22236|D013749|
14660655	|C484327|596|599|836|1956|1432|142|D000111|D005978|D003110|
9639061	|C048008|148|147|146|C064357|D009638|D011224|D007024|
21289285	|C425062|183|383|4843|C459092|C090942|D000109|D000841|D006160|387|D006830|D015759|D009569|C093642|384|D019821|C084178|C108830|D006973|
19318552	|C521501|5925|C523799|990|1027|1032|4173|4175|4609|4851|D054218|
23142791	|C004504|26762|3861|D002945|C001209|D005839|D007213|3479|C059451|3918|7076|C012655|D010615|D010653|D013853|D007674|D009336|
7556148	|C022776|335|D003907|D004281|D015118|D015525|C006012|336|C033266|D014212|
23150725	|C022776|3949|5467|C515629|51|9370|948|16333|3990|3991|5468|C060836|5465|C006253|C089730|D018149|
15997096	|C022776|5467|6256|C103303|C504648|948|4023|5465|5468|C006253|C089730|D003920|
11341955	|C022776|7351|D017962|D001629|5465|C026678|D004042|D004281|D015118|D011345|D005395|D019787|D019301|C006253|C057693|5468|
12819374	|C103736|7124|D019800|3569|D013749|3458|
1618764	|C043958|124|D003511|D000431|
17597105	|C012796|57016|D000171|D015179|
21238556	|C012796|3162|4780|5580|D000111|C085746|C093642|C017803|
23000924	|C012796|3553|5970|7124|D008070|D001424|
17320913	|C012796|5970|C013031|3569|6774|D000111|D000171|D019328|D002599|3162|3383|4780|7296|D003474|C017154|D008070|
20955755	|C012796|6513|C016655|C032175|C012843|C020722|D003545|D005947|D008623|C005556|
9723970	|C045392|1812|1813|3350|3356|3358|D003024|D008152|D002375|C058525|D006220|C054290|C115236|C534628|D015016|
21988173	|C570406|3593|3553|3569|5594|5595|5743|5970|7124|D005947|D008070|D012772|
16617452	|C457499|59|123|5468|D010100|6439|C089730|
19048458	|C457499|9370|D001553|948|2167|5468|C060836|D000493|D006073|
24412557	|C457499|9370|D000431|5468|C089730|C093642|
20372816	|C457499|177|5468|D002784|19|9619|4481|C449302|5465|C059514|D050197|D003925|
21333731	|C457499|207|3162|4780|5468|5743|D005947|C089730|D003924|
21775527	|C457499|383|3565|4360|C116322|C045463|D008070|2876|3553|7124|C089730|D012643|
24954035	|C457499|581|596|5468|D006569|D007545|847|D013311|D009336|D006331|D003921|
16860414	|C457499|682|D002994|4318|C060836|D013755|
20632440	|C457499|836|C552860|3725|5599|D000111|C432165|C110772|
22710028	|C457499|1050|5468|6720|D004054|2099|2100|2101|2103|2104|2167|355|4023|C070081|C057693|D009765|
22108328	|C457499|54205|5468|5625|D017382|C057693|
18308446	|C457499|1543|5468|C011512|196|C034192|D013749|C057693|
17602619	|C457499|2168|2167|5468|D007213|C025462|
21734263	|C457499|2488|5468|7124|D004958|D001629|C120099|D011085|D002996|
16091010	|C457499|2697|5468|C038864|C005948|D019207|C402892|C015329|C084904|
25714973	|C457499|3416|5468|C072936|351|1103|5663|D000544|
12897060	|C457499|3553|5468|5743|D015230|C119543|D007213|D015232|C089730|5320|
16539667	|C457499|3553|3569|5468|7124|C482199|C089730|D020244|
16215386	|C457499|4353|4843|5468|C482199|C089730|D019446|D055370|
23954466	|C457499|4780|C098340|5468|D019344|2739|C517880|3553|7124|D011765|16333|3667|C059514|C089730|D006946|D007333|D010182|D002318|D006943|D007249|D013311|
[truncated: 58,507 more rows]
